# Supplementary material for: 2-Isopropyl-5-methyl­cyclo­hexyl cyclo­hex­yl(phen­yl)phosphinate
Source: Acta Crystallogr Sect E Struct Rep Online. 2011 Mar 31;67(Pt 4):o991. doi: 10.1107/S1600536811010592 (PMC3099872; doi:10.1107/S1600536811010592)
Supplement: Supplementary file 1 [file e-67-0o991-sup1.cif]

##############################################################################
###                                                                        ###
###        Electronic paper (Acta Crystallographica Section E)             ###
###                                                                        ###
##############################################################################
#                                                                            #
# This CIF contains the data in a paper accepted for publication in Acta     #
# Crystallographica Section E. It conforms to the requirements of Notes      #
# for Authors for Section E, and has been peer reviewed under the auspices   #
# of the IUCr Commission on Journals.                                        #
#                                                                            #
# Full details of the Crystallographic Information File format               #
# are given in the paper "The Crystallographic Information File (CIF):       #
# a New Standard Archive File for Crystallography" by S. R. Hall, F. H.      #
# Allen and I. D. Brown [Acta Cryst. (1991), A47, 655-685].                  #
#                                                                            #
# The current version of the core CIF dictionary is obtainable from          #
# ftp://ftp.iucr.org/pub/cif_core.dic. The current version number is 2.4.    #
#                                                                            #
# Software is freely available for graphical display of the structure(s) in  #
# this CIF.  For information consult the CIF home page http://www.iucr.org/  #
# cif/home.html                                                              #
#                                                                            #
# This file may be used for bona fide research purposes within the           #
# scientific community so long as proper attribution is given to the journal # 
# article from which it was obtained.                                        #
#                                                                            #
##############################################################################
                                             
data_I
_audit_creation_method     SHELXL-97
_chemical_name_systematic
;
2-Isopropyl-5-methylcyclohexyl cyclohexyl(phenyl)phosphinate
;
_chemical_name_common     ?
_chemical_formula_moiety     'C22 H35 O2 P'
_chemical_formula_sum     'C22 H35 O2 P'
_chemical_formula_iupac     'C22 H35 O2 P'
_chemical_formula_weight     362.47
_chemical_melting_point     ?
_symmetry_cell_setting     monoclinic
_symmetry_space_group_name_H-M     'P 21'
_symmetry_space_group_name_Hall     'P 2yb'
loop_
    _symmetry_equiv_pos_as_xyz
    'x, y, z'
    '-x, y+1/2, -z'
_cell_length_a     11.4892(13)
_cell_length_b     5.8872(6)
_cell_length_c     16.3531(17)
_cell_angle_alpha     90.00
_cell_angle_beta     94.6960(10)
_cell_angle_gamma     90.00
_cell_volume     1102.4(2)
_cell_formula_units_Z     2
_cell_measurement_reflns_used     1233
_cell_measurement_theta_min     2.489
_cell_measurement_theta_max     25.977
_cell_measurement_temperature     298(2)
_exptl_crystal_description     block
_exptl_crystal_colour     colourless
_exptl_crystal_size_max     0.45
_exptl_crystal_size_mid     0.11
_exptl_crystal_size_min     0.08
_exptl_crystal_density_diffrn     1.092
_exptl_crystal_density_meas     ?
_exptl_crystal_density_method     'not measured'
_exptl_crystal_F_000     396
_exptl_absorpt_coefficient_mu     0.136
_exptl_absorpt_correction_type     multi-scan
_exptl_absorpt_process_details     '(SADABS; Sheldrick, 1996)'
_exptl_absorpt_correction_T_min     0.9413
_exptl_absorpt_correction_T_max     0.9892
_exptl_special_details
;
;
_diffrn_ambient_temperature     298(2)
_diffrn_radiation_type     MoK\a
_diffrn_radiation_wavelength     0.71073
_diffrn_radiation_source     'fine-focus sealed tube'
_diffrn_radiation_monochromator     graphite
_diffrn_measurement_device_type     'Bruker SMART-1000 CCD area-detector'
_diffrn_measurement_method     '\f and \w'
_diffrn_detector_area_resol_mean     ?
_diffrn_reflns_number     5833
_diffrn_reflns_av_R_equivalents     0.0509
_diffrn_reflns_av_sigmaI/netI     0.0887
_diffrn_reflns_theta_min     2.50
_diffrn_reflns_theta_max     25.01
_diffrn_reflns_theta_full     25.01
_diffrn_measured_fraction_theta_max     0.993
_diffrn_measured_fraction_theta_full     0.993
_diffrn_reflns_limit_h_min     -13
_diffrn_reflns_limit_h_max     10
_diffrn_reflns_limit_k_min     -6
_diffrn_reflns_limit_k_max     6
_diffrn_reflns_limit_l_min     -19
_diffrn_reflns_limit_l_max     19
_diffrn_standards_number     ?
_diffrn_standards_interval_count     ?
_diffrn_standards_interval_time     ?
_diffrn_standards_decay_%     ?
_refine_special_details
;
Refinement of <i>F</i>^2^ against ALL reflections. The weighted <i>R</i>-factor
<i>wR</i> and goodness of fit <i>S</i> are based on <i>F</i>^2^, conventional
<i>R</i>-factors <i>R</i> are based on <i>F</i>, with <i>F</i> set to zero for
negative <i>F</i>^2^. The threshold expression of <i>F</i>^2^ >
\s(<i>F</i>^2^) is used only for calculating <i>R</i>-factors(gt) <i>etc</i>.
and is not relevant to the choice of reflections for refinement.
<i>R</i>-factors based on <i>F</i>^2^ are statistically about twice as large
as those based on <i>F</i>, and <i>R</i>- factors based on ALL data will be
even larger.
;
_reflns_number_total     3646
_reflns_number_gt     2125
_reflns_threshold_expression     I>2\s(I)
_refine_ls_structure_factor_coef     Fsqd
_refine_ls_matrix_type     full
_refine_ls_R_factor_all     0.0941
_refine_ls_R_factor_gt     0.0528
_refine_ls_wR_factor_gt     0.1060
_refine_ls_wR_factor_ref     0.1192
_refine_ls_goodness_of_fit_ref     0.920
_refine_ls_restrained_S_all     0.920
_refine_ls_number_reflns     3646
_refine_ls_number_parameters     229
_refine_ls_number_restraints     1
_refine_ls_hydrogen_treatment     constr
_refine_ls_weighting_scheme     calc
_refine_ls_weighting_details
                 'calc w=1/[\s^2^(Fo^2^)+(0.0454P)^2^] where P=(Fo^2^+2Fc^2^)/3'
_atom_sites_solution_hydrogens     geom
_atom_sites_solution_primary     direct
_atom_sites_solution_secondary     difmap
_refine_ls_shift/su_max     0.000
_refine_ls_shift/su_mean     0.000
_refine_diff_density_max     0.152
_refine_diff_density_min     -0.161
_refine_ls_extinction_method     none
_refine_ls_extinction_coef     ?
_refine_ls_abs_structure_details     'Flack (1983), 1493 Friedel pairs'
_refine_ls_abs_structure_Flack     0.19(14)
loop_
    _atom_type_symbol
    _atom_type_description
    _atom_type_scat_dispersion_real
    _atom_type_scat_dispersion_imag
    _atom_type_scat_source
    'C' 'C' 0.0033 0.0016
                         'International Tables Vol C Tables 4.2.6.8 and 6.1.1.4'
    'H' 'H' 0.0000 0.0000
                         'International Tables Vol C Tables 4.2.6.8 and 6.1.1.4'
    'O' 'O' 0.0106 0.0060
                         'International Tables Vol C Tables 4.2.6.8 and 6.1.1.4'
    'P' 'P' 0.1023 0.0942
                         'International Tables Vol C Tables 4.2.6.8 and 6.1.1.4'
_computing_data_collection     'SMART (Bruker, 2007)'
_computing_cell_refinement     'SAINT (Bruker, 2007)'
_computing_data_reduction     'SAINT (Bruker, 2007)'
_computing_structure_solution     'SHELXS97 (Sheldrick, 2008)'
_computing_structure_refinement     'SHELXL97 (Sheldrick, 2008)'
_computing_molecular_graphics     'SHELXTL (Sheldrick, 2008)'
_computing_publication_material     'SHELXTL (Sheldrick, 2008)'
loop_
    _atom_site_type_symbol
    _atom_site_label
    _atom_site_fract_x
    _atom_site_fract_y
    _atom_site_fract_z
    _atom_site_U_iso_or_equiv
    _atom_site_adp_type
    _atom_site_calc_flag
    _atom_site_refinement_flags
    _atom_site_occupancy
    _atom_site_disorder_assembly
    _atom_site_disorder_group
    O O1 0.23767(17) 0.3099(5) 0.23127(13) 0.0631(7) Uani d . 1 . .
    O O2 0.0655(2) 0.5689(4) 0.26004(16) 0.0743(8) Uani d . 1 . .
    P P1 0.11424(7) 0.33939(18) 0.26861(5) 0.0574(3) Uani d . 1 . .
    C C1 0.3668(4) 0.8147(10) 0.1266(3) 0.1001(15) Uani d . 1 . .
    H H1 0.3503 0.9307 0.1671 0.120 Uiso calc R 1 . .
    C C2 0.2885(3) 0.6094(8) 0.1401(2) 0.0784(13) Uani d . 1 . .
    H H2A 0.2073 0.6561 0.1330 0.094 Uiso calc R 1 . .
    H H2B 0.3008 0.4947 0.0991 0.094 Uiso calc R 1 . .
    C C3 0.3131(3) 0.5077(7) 0.2245(2) 0.0656(11) Uani d . 1 . .
    H H3 0.2941 0.6204 0.2654 0.079 Uiso calc R 1 . .
    C C4 0.4397(3) 0.4344(8) 0.2429(3) 0.0788(13) Uani d . 1 . .
    H H4 0.4556 0.3199 0.2017 0.095 Uiso calc R 1 . .
    C C5 0.5175(4) 0.6387(9) 0.2281(3) 0.1134(18) Uani d . 1 . .
    H H5A 0.5059 0.7535 0.2692 0.136 Uiso calc R 1 . .
    H H5B 0.5986 0.5913 0.2351 0.136 Uiso calc R 1 . .
    C C6 0.4939(4) 0.7439(10) 0.1434(3) 0.118(2) Uani d . 1 . .
    H H6A 0.5436 0.8759 0.1392 0.141 Uiso calc R 1 . .
    H H6B 0.5136 0.6351 0.1022 0.141 Uiso calc R 1 . .
    C C7 0.3404(5) 0.9182(10) 0.0410(3) 0.141(2) Uani d . 1 . .
    H H7A 0.3626 0.8129 0.0003 0.211 Uiso calc R 1 . .
    H H7B 0.3837 1.0566 0.0371 0.211 Uiso calc R 1 . .
    H H7C 0.2583 0.9498 0.0322 0.211 Uiso calc R 1 . .
    C C8 0.4657(3) 0.3225(10) 0.3271(3) 0.0899(13) Uani d . 1 . .
    H H8 0.4093 0.1986 0.3305 0.108 Uiso calc R 1 . .
    C C9 0.5883(4) 0.2143(10) 0.3369(4) 0.138(2) Uani d . 1 . .
    H H9A 0.6015 0.1294 0.2884 0.207 Uiso calc R 1 . .
    H H9B 0.5936 0.1145 0.3835 0.207 Uiso calc R 1 . .
    H H9C 0.6462 0.3316 0.3450 0.207 Uiso calc R 1 . .
    C C10 0.4503(4) 0.4809(11) 0.4004(3) 0.1130(18) Uani d . 1 . .
    H H10A 0.5076 0.5998 0.4014 0.170 Uiso calc R 1 . .
    H H10B 0.4603 0.3955 0.4505 0.170 Uiso calc R 1 . .
    H H10C 0.3735 0.5462 0.3950 0.170 Uiso calc R 1 . .
    C C11 0.1394(3) 0.2629(7) 0.3751(2) 0.0579(11) Uani d . 1 . .
    C C12 0.1898(3) 0.0589(8) 0.4006(3) 0.0777(12) Uani d . 1 . .
    H H12 0.2096 -0.0463 0.3617 0.093 Uiso calc R 1 . .
    C C13 0.2111(4) 0.0089(9) 0.4834(3) 0.0985(16) Uani d . 1 . .
    H H13 0.2465 -0.1278 0.4995 0.118 Uiso calc R 1 . .
    C C14 0.1804(5) 0.1593(12) 0.5412(3) 0.1094(18) Uani d . 1 . .
    H H14 0.1933 0.1251 0.5967 0.131 Uiso calc R 1 . .
    C C15 0.1302(4) 0.3623(12) 0.5164(3) 0.1083(17) Uani d . 1 . .
    H H15 0.1102 0.4666 0.5556 0.130 Uiso calc R 1 . .
    C C16 0.1088(3) 0.4143(8) 0.4334(2) 0.0821(14) Uani d . 1 . .
    H H16 0.0738 0.5516 0.4176 0.099 Uiso calc R 1 . .
    C C17 0.0280(3) 0.1208(6) 0.2167(2) 0.0535(9) Uani d . 1 . .
    H H17 0.0700 -0.0232 0.2254 0.064 Uiso calc R 1 . .
    C C18 0.0112(4) 0.1628(9) 0.1254(2) 0.0875(14) Uani d . 1 . .
    H H18A 0.0867 0.1661 0.1029 0.105 Uiso calc R 1 . .
    H H18B -0.0256 0.3095 0.1153 0.105 Uiso calc R 1 . .
    C C19 -0.0646(4) -0.0220(11) 0.0820(2) 0.1093(17) Uani d . 1 . .
    H H19A -0.0772 0.0142 0.0241 0.131 Uiso calc R 1 . .
    H H19B -0.0238 -0.1662 0.0871 0.131 Uiso calc R 1 . .
    C C20 -0.1814(4) -0.0440(10) 0.1178(3) 0.1077(17) Uani d . 1 . .
    H H20A -0.2260 0.0944 0.1077 0.129 Uiso calc R 1 . .
    H H20B -0.2251 -0.1684 0.0913 0.129 Uiso calc R 1 . .
    C C21 -0.1641(3) -0.0873(8) 0.2087(3) 0.0850(15) Uani d . 1 . .
    H H21A -0.1264 -0.2334 0.2183 0.102 Uiso calc R 1 . .
    H H21B -0.2396 -0.0931 0.2312 0.102 Uiso calc R 1 . .
    C C22 -0.0900(3) 0.0966(8) 0.2526(2) 0.0755(13) Uani d . 1 . .
    H H22A -0.1313 0.2402 0.2478 0.091 Uiso calc R 1 . .
    H H22B -0.0776 0.0593 0.3104 0.091 Uiso calc R 1 . .
loop_
    _atom_site_aniso_label
    _atom_site_aniso_U_11
    _atom_site_aniso_U_22
    _atom_site_aniso_U_33
    _atom_site_aniso_U_12
    _atom_site_aniso_U_13
    _atom_site_aniso_U_23
    O1 0.0564(13) 0.0584(18) 0.0767(15) -0.0131(15) 0.0192(11) -0.0118(15)
    O2 0.0739(17) 0.055(2) 0.096(2) 0.0069(16) 0.0223(14) 0.0092(15)
    P1 0.0537(5) 0.0531(6) 0.0667(6) -0.0016(6) 0.0136(4) 0.0013(6)
    C1 0.118(4) 0.091(4) 0.098(3) -0.049(4) 0.050(3) -0.018(3)
    C2 0.081(3) 0.080(3) 0.078(3) -0.022(3) 0.025(2) -0.011(2)
    C3 0.064(3) 0.057(3) 0.078(3) -0.024(2) 0.021(2) -0.018(2)
    C4 0.053(3) 0.083(3) 0.102(3) -0.020(2) 0.016(2) -0.037(3)
    C5 0.079(3) 0.119(5) 0.146(5) -0.050(3) 0.031(3) -0.034(4)
    C6 0.106(4) 0.126(5) 0.130(5) -0.055(3) 0.060(3) -0.032(4)
    C7 0.193(6) 0.128(6) 0.109(4) -0.060(5) 0.062(4) 0.013(4)
    C8 0.063(2) 0.088(3) 0.116(4) -0.007(3) -0.013(2) -0.017(4)
    C9 0.083(3) 0.115(5) 0.208(6) 0.013(3) -0.039(4) -0.046(4)
    C10 0.110(4) 0.134(5) 0.093(3) 0.004(3) -0.004(3) -0.026(4)
    C11 0.051(2) 0.063(3) 0.061(2) -0.0008(19) 0.0085(18) -0.005(2)
    C12 0.088(3) 0.076(3) 0.068(3) 0.005(3) -0.003(2) -0.007(2)
    C13 0.112(4) 0.099(4) 0.080(3) 0.007(3) -0.024(3) 0.011(3)
    C14 0.129(4) 0.132(6) 0.065(3) -0.011(4) -0.003(3) -0.001(4)
    C15 0.131(4) 0.125(6) 0.072(3) 0.005(4) 0.028(3) -0.023(4)
    C16 0.090(3) 0.088(4) 0.071(3) 0.001(3) 0.021(2) -0.014(3)
    C17 0.047(2) 0.053(2) 0.062(2) -0.0024(18) 0.0107(17) 0.0018(19)
    C18 0.085(3) 0.116(4) 0.061(3) -0.025(3) 0.007(2) 0.000(3)
    C19 0.104(4) 0.156(5) 0.067(3) -0.027(3) -0.001(3) -0.023(3)
    C20 0.074(3) 0.140(5) 0.104(4) -0.027(3) -0.019(3) -0.012(3)
    C21 0.053(2) 0.096(4) 0.106(3) -0.017(2) 0.003(2) -0.003(3)
    C22 0.052(2) 0.101(4) 0.074(3) -0.011(3) 0.0116(19) 0.007(3)
_geom_special_details
;
All e.s.d.'s (except the e.s.d. in the dihedral angle between two l.s. planes)
are estimated using the full covariance matrix. The cell e.s.d.'s are taken
into account individually in the estimation of e.s.d.'s in distances, angles
and torsion angles; correlations between e.s.d.'s in cell parameters are only
used when they are defined by crystal symmetry. An approximate (isotropic)
treatment of cell e.s.d.'s is used for estimating e.s.d.'s involving l.s.
planes.
;
loop_
    _geom_bond_atom_site_label_1
    _geom_bond_atom_site_label_2
    _geom_bond_site_symmetry_2
    _geom_bond_distance
    _geom_bond_publ_flag
    O1 C3 . 1.461(4) ?
    O1 P1 . 1.599(2) ?
    O2 P1 . 1.465(3) ?
    P1 C17 . 1.794(4) ?
    P1 C11 . 1.799(4) ?
    C1 C6 . 1.523(6) ?
    C1 C2 . 1.533(6) ?
    C1 C7 . 1.534(6) ?
    C1 H1 . 0.9800 ?
    C2 C3 . 1.510(5) ?
    C2 H2A . 0.9700 ?
    C2 H2B . 0.9700 ?
    C3 C4 . 1.523(5) ?
    C3 H3 . 0.9800 ?
    C4 C5 . 1.529(6) ?
    C4 C8 . 1.535(6) ?
    C4 H4 . 0.9800 ?
    C5 C6 . 1.521(6) ?
    C5 H5A . 0.9700 ?
    C5 H5B . 0.9700 ?
    C6 H6A . 0.9700 ?
    C6 H6B . 0.9700 ?
    C7 H7A . 0.9600 ?
    C7 H7B . 0.9600 ?
    C7 H7C . 0.9600 ?
    C8 C10 . 1.540(6) ?
    C8 C9 . 1.542(6) ?
    C8 H8 . 0.9800 ?
    C9 H9A . 0.9600 ?
    C9 H9B . 0.9600 ?
    C9 H9C . 0.9600 ?
    C10 H10A . 0.9600 ?
    C10 H10B . 0.9600 ?
    C10 H10C . 0.9600 ?
    C11 C16 . 1.372(5) ?
    C11 C12 . 1.382(5) ?
    C12 C13 . 1.388(5) ?
    C12 H12 . 0.9300 ?
    C13 C14 . 1.362(7) ?
    C13 H13 . 0.9300 ?
    C14 C15 . 1.374(7) ?
    C14 H14 . 0.9300 ?
    C15 C16 . 1.393(6) ?
    C15 H15 . 0.9300 ?
    C16 H16 . 0.9300 ?
    C17 C18 . 1.511(4) ?
    C17 C22 . 1.528(4) ?
    C17 H17 . 0.9800 ?
    C18 C19 . 1.530(6) ?
    C18 H18A . 0.9700 ?
    C18 H18B . 0.9700 ?
    C19 C20 . 1.513(5) ?
    C19 H19A . 0.9700 ?
    C19 H19B . 0.9700 ?
    C20 C21 . 1.506(5) ?
    C20 H20A . 0.9700 ?
    C20 H20B . 0.9700 ?
    C21 C22 . 1.520(5) ?
    C21 H21A . 0.9700 ?
    C21 H21B . 0.9700 ?
    C22 H22A . 0.9700 ?
    C22 H22B . 0.9700 ?
loop_
    _geom_angle_atom_site_label_1
    _geom_angle_atom_site_label_2
    _geom_angle_atom_site_label_3
    _geom_angle_site_symmetry_1
    _geom_angle_site_symmetry_3
    _geom_angle
    _geom_angle_publ_flag
    C3 O1 P1 . . 119.5(2) ?
    O2 P1 O1 . . 114.04(15) ?
    O2 P1 C17 . . 115.11(17) ?
    O1 P1 C17 . . 102.36(14) ?
    O2 P1 C11 . . 110.69(17) ?
    O1 P1 C11 . . 105.39(14) ?
    C17 P1 C11 . . 108.49(17) ?
    C6 C1 C2 . . 108.9(4) ?
    C6 C1 C7 . . 112.8(4) ?
    C2 C1 C7 . . 111.7(4) ?
    C6 C1 H1 . . 107.7 ?
    C2 C1 H1 . . 107.7 ?
    C7 C1 H1 . . 107.7 ?
    C3 C2 C1 . . 112.1(3) ?
    C3 C2 H2A . . 109.2 ?
    C1 C2 H2A . . 109.2 ?
    C3 C2 H2B . . 109.2 ?
    C1 C2 H2B . . 109.2 ?
    H2A C2 H2B . . 107.9 ?
    O1 C3 C2 . . 108.5(3) ?
    O1 C3 C4 . . 108.8(3) ?
    C2 C3 C4 . . 113.4(3) ?
    O1 C3 H3 . . 108.7 ?
    C2 C3 H3 . . 108.7 ?
    C4 C3 H3 . . 108.7 ?
    C3 C4 C5 . . 107.9(4) ?
    C3 C4 C8 . . 114.3(3) ?
    C5 C4 C8 . . 114.0(4) ?
    C3 C4 H4 . . 106.7 ?
    C5 C4 H4 . . 106.7 ?
    C8 C4 H4 . . 106.7 ?
    C6 C5 C4 . . 113.7(4) ?
    C6 C5 H5A . . 108.8 ?
    C4 C5 H5A . . 108.8 ?
    C6 C5 H5B . . 108.8 ?
    C4 C5 H5B . . 108.8 ?
    H5A C5 H5B . . 107.7 ?
    C1 C6 C5 . . 111.9(4) ?
    C1 C6 H6A . . 109.2 ?
    C5 C6 H6A . . 109.2 ?
    C1 C6 H6B . . 109.2 ?
    C5 C6 H6B . . 109.2 ?
    H6A C6 H6B . . 107.9 ?
    C1 C7 H7A . . 109.5 ?
    C1 C7 H7B . . 109.5 ?
    H7A C7 H7B . . 109.5 ?
    C1 C7 H7C . . 109.5 ?
    H7A C7 H7C . . 109.5 ?
    H7B C7 H7C . . 109.5 ?
    C4 C8 C10 . . 114.4(4) ?
    C4 C8 C9 . . 112.3(4) ?
    C10 C8 C9 . . 109.3(4) ?
    C4 C8 H8 . . 106.8 ?
    C10 C8 H8 . . 106.8 ?
    C9 C8 H8 . . 106.8 ?
    C8 C9 H9A . . 109.5 ?
    C8 C9 H9B . . 109.5 ?
    H9A C9 H9B . . 109.5 ?
    C8 C9 H9C . . 109.5 ?
    H9A C9 H9C . . 109.5 ?
    H9B C9 H9C . . 109.5 ?
    C8 C10 H10A . . 109.5 ?
    C8 C10 H10B . . 109.5 ?
    H10A C10 H10B . . 109.5 ?
    C8 C10 H10C . . 109.5 ?
    H10A C10 H10C . . 109.5 ?
    H10B C10 H10C . . 109.5 ?
    C16 C11 C12 . . 118.6(4) ?
    C16 C11 P1 . . 118.7(3) ?
    C12 C11 P1 . . 122.7(3) ?
    C11 C12 C13 . . 121.0(4) ?
    C11 C12 H12 . . 119.5 ?
    C13 C12 H12 . . 119.5 ?
    C14 C13 C12 . . 120.2(5) ?
    C14 C13 H13 . . 119.9 ?
    C12 C13 H13 . . 119.9 ?
    C13 C14 C15 . . 119.1(5) ?
    C13 C14 H14 . . 120.4 ?
    C15 C14 H14 . . 120.4 ?
    C14 C15 C16 . . 121.0(5) ?
    C14 C15 H15 . . 119.5 ?
    C16 C15 H15 . . 119.5 ?
    C11 C16 C15 . . 119.9(4) ?
    C11 C16 H16 . . 120.0 ?
    C15 C16 H16 . . 120.0 ?
    C18 C17 C22 . . 110.4(3) ?
    C18 C17 P1 . . 111.8(3) ?
    C22 C17 P1 . . 111.0(2) ?
    C18 C17 H17 . . 107.8 ?
    C22 C17 H17 . . 107.8 ?
    P1 C17 H17 . . 107.8 ?
    C17 C18 C19 . . 111.3(4) ?
    C17 C18 H18A . . 109.4 ?
    C19 C18 H18A . . 109.4 ?
    C17 C18 H18B . . 109.4 ?
    C19 C18 H18B . . 109.4 ?
    H18A C18 H18B . . 108.0 ?
    C20 C19 C18 . . 111.8(4) ?
    C20 C19 H19A . . 109.3 ?
    C18 C19 H19A . . 109.3 ?
    C20 C19 H19B . . 109.3 ?
    C18 C19 H19B . . 109.3 ?
    H19A C19 H19B . . 107.9 ?
    C21 C20 C19 . . 110.3(3) ?
    C21 C20 H20A . . 109.6 ?
    C19 C20 H20A . . 109.6 ?
    C21 C20 H20B . . 109.6 ?
    C19 C20 H20B . . 109.6 ?
    H20A C20 H20B . . 108.1 ?
    C20 C21 C22 . . 111.7(4) ?
    C20 C21 H21A . . 109.3 ?
    C22 C21 H21A . . 109.3 ?
    C20 C21 H21B . . 109.3 ?
    C22 C21 H21B . . 109.3 ?
    H21A C21 H21B . . 108.0 ?
    C17 C22 C21 . . 111.5(3) ?
    C17 C22 H22A . . 109.3 ?
    C21 C22 H22A . . 109.3 ?
    C17 C22 H22B . . 109.3 ?
    C21 C22 H22B . . 109.3 ?
    H22A C22 H22B . . 108.0 ?
loop_
    _geom_torsion_atom_site_label_1
    _geom_torsion_atom_site_label_2
    _geom_torsion_atom_site_label_3
    _geom_torsion_atom_site_label_4
    _geom_torsion_site_symmetry_1
    _geom_torsion_site_symmetry_2
    _geom_torsion_site_symmetry_3
    _geom_torsion_site_symmetry_4
    _geom_torsion
    _geom_torsion_publ_flag
    C3 O1 P1 O2 . . . . 25.3(3) ?
    C3 O1 P1 C17 . . . . 150.3(3) ?
    C3 O1 P1 C11 . . . . -96.4(3) ?
    C6 C1 C2 C3 . . . . 55.2(5) ?
    C7 C1 C2 C3 . . . . -179.5(4) ?
    P1 O1 C3 C2 . . . . -93.0(3) ?
    P1 O1 C3 C4 . . . . 143.1(3) ?
    C1 C2 C3 O1 . . . . -178.3(3) ?
    C1 C2 C3 C4 . . . . -57.3(5) ?
    O1 C3 C4 C5 . . . . 175.1(3) ?
    C2 C3 C4 C5 . . . . 54.3(5) ?
    O1 C3 C4 C8 . . . . -57.0(4) ?
    C2 C3 C4 C8 . . . . -177.9(4) ?
    C3 C4 C5 C6 . . . . -53.9(5) ?
    C8 C4 C5 C6 . . . . 178.1(4) ?
    C2 C1 C6 C5 . . . . -54.5(5) ?
    C7 C1 C6 C5 . . . . -179.2(4) ?
    C4 C5 C6 C1 . . . . 56.4(6) ?
    C3 C4 C8 C10 . . . . -64.6(5) ?
    C5 C4 C8 C10 . . . . 60.1(5) ?
    C3 C4 C8 C9 . . . . 170.0(4) ?
    C5 C4 C8 C9 . . . . -65.3(5) ?
    O2 P1 C11 C16 . . . . 2.0(3) ?
    O1 P1 C11 C16 . . . . 125.8(3) ?
    C17 P1 C11 C16 . . . . -125.2(3) ?
    O2 P1 C11 C12 . . . . -177.1(3) ?
    O1 P1 C11 C12 . . . . -53.3(3) ?
    C17 P1 C11 C12 . . . . 55.7(3) ?
    C16 C11 C12 C13 . . . . -1.2(6) ?
    P1 C11 C12 C13 . . . . 178.0(3) ?
    C11 C12 C13 C14 . . . . 1.3(7) ?
    C12 C13 C14 C15 . . . . -1.2(8) ?
    C13 C14 C15 C16 . . . . 1.0(8) ?
    C12 C11 C16 C15 . . . . 0.9(6) ?
    P1 C11 C16 C15 . . . . -178.2(3) ?
    C14 C15 C16 C11 . . . . -0.9(7) ?
    O2 P1 C17 C18 . . . . 60.0(3) ?
    O1 P1 C17 C18 . . . . -64.3(3) ?
    C11 P1 C17 C18 . . . . -175.4(3) ?
    O2 P1 C17 C22 . . . . -63.8(3) ?
    O1 P1 C17 C22 . . . . 171.9(3) ?
    C11 P1 C17 C22 . . . . 60.8(3) ?
    C22 C17 C18 C19 . . . . -54.7(5) ?
    P1 C17 C18 C19 . . . . -178.8(3) ?
    C17 C18 C19 C20 . . . . 55.9(5) ?
    C18 C19 C20 C21 . . . . -55.8(6) ?
    C19 C20 C21 C22 . . . . 56.0(5) ?
    C18 C17 C22 C21 . . . . 55.1(4) ?
    P1 C17 C22 C21 . . . . 179.7(3) ?
    C20 C21 C22 C17 . . . . -56.2(5) ?
loop_
    _geom_hbond_atom_site_label_D
    _geom_hbond_atom_site_label_H
    _geom_hbond_atom_site_label_A
    _geom_hbond_site_symmetry_A
    _geom_hbond_distance_DH
    _geom_hbond_distance_HA
    _geom_hbond_distance_DA
    _geom_hbond_angle_DHA
    C21 H21A O2 1_545 0.97 2.54 3.376(5) 145
    C17 H17 O2 1_545 0.98 2.47 3.346(5) 149
data_global
_journal_date_recd_electronic     2011-03-02
_journal_date_accepted     2011-03-22
_journal_name_full     'Acta Crystallographica, Section E'
_journal_year     2011
_journal_volume     67
_journal_issue      4
_journal_page_first     o991
_journal_page_last     o991
_journal_paper_category     QO
_journal_coeditor_code     CV5058
_publ_contact_author_name     'Prof. Changqiu Zhao'
_publ_contact_author_address
;
  College of Chemistry and Chemical Engineering
  Liaocheng University
  Shandong 252059
  People's Republic of China
;
_publ_contact_author_email     literabc@hotmail.com
_publ_contact_author_fax     '86 635 8239659'
_publ_contact_author_phone     '86 635 8239659'
_publ_section_title
;
-Isopropyl-5-methylcyclohexyl cyclohexyl(phenyl)phosphinate
;
loop_
    _publ_author_name
    _publ_author_address
    'Hao Xu'
;
  College of Chemistry and Chemical Engineering
  Liaocheng University
  Shandong 252059
  People's Republic of China
;
    'Li-Juan Liu'
;
  College of Chemistry and Chemical Engineering
  Liaocheng University
  Shandong 252059
  People's Republic of China
;
    'Fan-Jie Meng'
;
  College of Chemistry and Chemical Engineering
  Liaocheng University
  Shandong 252059
  People's Republic of China
;
    'Chang-Qiu Zhao'
;
  College of Chemistry and Chemical Engineering
  Liaocheng University
  Shandong 252059
  People's Republic of China
;
