# Supplementary material for: 2-Isopropyl-5-methyl­cyclo­hexyl cyclo­hex­yl(phen­yl)phosphinate
Source: Acta Crystallogr Sect E Struct Rep Online. 2011 Mar 31;67(Pt 4):o991. doi: 10.1107/S1600536811010592 (PMC3099872; doi:10.1107/S1600536811010592)
Supplement: Supplementary file 2 [file e-67-0o991-Isup2.hkl]

# 
# h,k,l, Fc-squared, Fo-squared, sigma(Fo-squared) and status flag 
# 
data_I
_shelx_title ' 101014a in P2(1)' 
_shelx_refln_list_code          4 
_shelx_F_calc_maximum       99.07 
_exptl_crystal_F_000       396.00 
_reflns_d_resolution_high  0.8404 
 
loop_ 
 _symmetry_equiv_pos_as_xyz 
 'x, y, z' 
 '-x, y+1/2, -z' 
 
_cell_length_a    11.4892 
_cell_length_b     5.8872 
_cell_length_c    16.3531 
_cell_angle_alpha  90.000 
_cell_angle_beta   94.696 
_cell_angle_gamma  90.000 
 
_shelx_F_squared_multiplier     1.000 
 
loop_ 
 _refln_index_h 
 _refln_index_k 
 _refln_index_l 
 _refln_F_squared_calc 
 _refln_F_squared_meas 
 _refln_F_squared_sigma 
 _refln_observed_status 
   2  -6   0        1.51       11.00      8.08 o 
   3  -6   0        1.60        5.55      6.52 o 
   4  -6   0        6.83        2.82      9.44 o 
   5  -6   0        5.46        7.98     11.48 o 
   6  -6   0        0.10       -5.26      8.95 o 
   7  -6   0        0.20       -3.41     10.71 o 
   1  -5   0       16.67       12.85      4.77 o 
   2  -5   0       42.95       39.33      5.01 o 
   3  -5   0       44.60       54.11     12.94 o 
   4  -5   0       29.89       26.47      8.56 o 
   5  -5   0        5.04       -0.39      8.18 o 
   6  -5   0        7.69       22.97      8.76 o 
   7  -5   0        8.02        6.52      9.34 o 
   8  -5   0        4.71        4.48      7.79 o 
   9  -5   0        4.53        4.57      7.69 o 
   2  -4   0       31.52       27.73      4.33 o 
   3  -4   0        3.85        4.95      2.01 o 
   4  -4   0       22.58       19.27      6.81 o 
   5  -4   0       81.61      104.43     14.31 o 
   6  -4   0       48.12       54.11     11.68 o 
   7  -4   0       12.41       13.53      7.20 o 
   8  -4   0       28.04       32.31     10.90 o 
   9  -4   0       17.27       19.76      8.47 o 
  10  -4   0        1.02        0.10      7.49 o 
  11  -4   0        5.75       10.71      9.34 o 
   2  -3   0      380.42      400.80      8.80 o 
   3  -3   0       60.46       64.02      4.63 o 
   4  -3   0      408.95      444.49     10.34 o 
   5  -3   0        7.09        4.84      2.46 o 
   6  -3   0      138.22      140.73     13.72 o 
   7  -3   0      276.78      296.84     20.24 o 
   8  -3   0       33.32       41.85      9.34 o 
   9  -3   0        6.98       10.22      7.30 o 
  10  -3   0       19.99       18.88      8.66 o 
  11  -3   0       11.30        7.59      6.03 o 
  12  -3   0        8.91       11.29      7.69 o 
   2  -2   0      304.79      293.08     10.68 o 
   3  -2   0      624.44      651.90     12.87 o 
   4  -2   0      728.96      788.15     18.93 o 
   5  -2   0       84.33       91.06      5.94 o 
   6  -2   0       12.10       12.71      2.77 o 
   7  -2   0       55.71       59.08      8.76 o 
   8  -2   0      539.60      529.65     23.75 o 
   9  -2   0      130.06      138.30     13.14 o 
  10  -2   0       14.33       17.71      6.13 o 
  11  -2   0       10.45       10.41      6.72 o 
  12  -2   0        5.61       10.80      5.45 o 
  13  -2   0        2.12        5.45      4.96 o 
   2  -1   0     5543.45     5475.95     45.26 o 
   3  -1   0     2144.21     2225.48     18.67 o 
   4  -1   0      802.31      868.73     14.01 o 
   5  -1   0      113.46      110.24      4.95 o 
   6  -1   0      922.50      841.17     17.28 o 
   7  -1   0       49.08       46.32      4.28 o 
   8  -1   0       31.15       32.73      7.10 o 
   9  -1   0      171.55      150.37     12.07 o 
  10  -1   0       60.57       52.46      7.79 o 
  11  -1   0       24.87       30.46      6.81 o 
  12  -1   0        2.46        1.56      3.50 o 
  13  -1   0        1.69       -0.19      3.89 o 
   2   0   0      730.09      743.89      8.84 o 
   3   0   0     2897.65     2926.77     50.71 o 
   4   0   0      164.75      158.28      5.60 o 
   5   0   0      328.68      272.14     21.41 o 
   6   0   0        6.16        4.75      2.61 o 
   7   0   0        0.54        3.32      2.36 o 
   8   0   0        5.44        6.29      2.43 o 
   9   0   0       66.61       89.16     24.82 o 
  10   0   0       12.98       17.62      5.84 o 
  11   0   0        0.04       -1.27      4.19 o 
  12   0   0        3.36        3.60      3.89 o 
  13   0   0        1.63        2.73      4.96 o 
   1   1   0     3385.10     3347.25     67.25 o 
   2   1   0     5538.52     5164.86     34.69 o 
   3   1   0     2159.90     2025.57     33.29 o 
   4   1   0      806.69      837.02     38.69 o 
   5   1   0      111.28      112.65      5.89 o 
   6   1   0      928.34      909.21     27.93 o 
   7   1   0       51.70       49.34      5.05 o 
   8   1   0       31.34       26.13      4.48 o 
   9   1   0      170.79      149.65      8.56 o 
  10   1   0       59.67       56.08      6.06 o 
  11   1   0       23.84       25.58      5.26 o 
  12   1   0        2.37        6.13      5.45 o 
  13   1   0        1.67       -1.95      4.96 o 
   0   2   0      338.63      287.40     12.56 o 
   1   2   0      183.91      183.67      9.98 o 
   2   2   0      304.22      316.30     15.23 o 
   3   2   0      624.12      654.30     32.12 o 
   4   2   0      734.30      747.10     16.15 o 
   5   2   0       85.38       79.08      6.01 o 
   6   2   0       12.57        5.35      3.64 o 
   7   2   0       55.39       52.95      5.71 o 
   8   2   0      534.83      578.07     17.59 o 
   9   2   0      131.09      146.52     10.75 o 
  10   2   0       14.03       18.44      5.64 o 
  11   2   0       10.41       13.66      5.04 o 
  12   2   0        5.66        8.42      5.19 o 
   1   3   0      158.20      164.98      9.06 o 
   2   3   0      379.97      409.55     21.51 o 
   3   3   0       63.60       59.27      9.44 o 
   4   3   0      406.72      444.56     14.78 o 
   5   3   0        7.31        6.30      3.57 o 
   6   3   0      137.22      130.69      9.02 o 
   7   3   0      274.28      286.34     13.39 o 
   8   3   0       32.89       27.95      5.49 o 
   9   3   0        7.07        6.62      3.98 o 
  10   3   0       20.15       22.68      8.37 o 
  11   3   0       11.59        5.16      8.37 o 
  12   3   0        9.22       15.47      8.27 o 
   0   4   0      297.85      298.01     19.37 o 
   1   4   0      199.35      210.76     11.67 o 
   2   4   0       31.81       21.61      7.30 o 
   3   4   0        3.76        3.60      6.13 o 
   4   4   0       22.70       33.77     11.58 o 
   5   4   0       81.27       82.44     13.63 o 
   6   4   0       47.70       58.09      7.95 o 
   7   4   0       12.64       10.73      4.52 o 
   8   4   0       28.18       29.39      9.64 o 
   9   4   0       17.36        8.18      7.49 o 
  10   4   0        1.04        5.84      9.54 o 
  11   4   0        5.71        2.92     10.80 o 
   1   5   0       16.50       18.19      5.88 o 
   2   5   0       43.97       34.94      9.83 o 
   3   5   0       45.27       46.42     11.97 o 
   4   5   0       29.98       30.66     10.12 o 
   5   5   0        5.08        3.80      7.30 o 
   6   5   0        7.75       23.46      9.93 o 
   7   5   0        8.29       10.51      9.05 o 
   8   5   0        4.73       -2.73     11.39 o 
   9   5   0        4.50        2.73     11.87 o 
   0   6   0       12.73       12.65      9.83 o 
   1   6   0        1.71        0.68      9.34 o 
   2   6   0        1.54       -1.65      7.79 o 
   3   6   0        1.70       20.93     10.32 o 
   4   6   0        7.22        6.91      7.59 o 
   5   6   0        5.59        5.55      9.34 o 
   6   6   0        0.10       -0.97      8.27 o 
   7   6   0        0.17        2.04      8.27 o 
  -7  -6   1        5.84        5.64      9.25 o 
  -6  -6   1        7.37       11.78     10.80 o 
  -5  -6   1        7.42       32.80     12.17 o 
  -4  -6   1        0.51        2.24      9.25 o 
  -3  -6   1        3.95        7.30      6.72 o 
  -2  -6   1       11.95       33.67     11.19 o 
  -1  -6   1       24.58       27.64      9.93 o 
   0  -6   1        3.17        2.82      6.23 o 
   1  -6   1        8.23       12.23      6.10 o 
   2  -6   1        7.71       12.56      9.25 o 
   3  -6   1        1.77       -4.38      6.91 o 
   4  -6   1        1.98        3.41      9.34 o 
   5  -6   1        5.56        9.83      8.95 o 
   6  -6   1        7.90       12.07      9.25 o 
  -9  -5   1        7.97       12.26      8.66 o 
  -8  -5   1       10.52       15.28     10.51 o 
  -7  -5   1        1.21        4.77      9.64 o 
  -6  -5   1        3.95       11.00      7.69 o 
  -5  -5   1       23.60       15.09      7.79 o 
  -4  -5   1        4.43        7.59      6.72 o 
  -3  -5   1        2.84        2.73      5.45 o 
  -2  -5   1       25.60       26.28      9.34 o 
   1  -5   1       86.72       96.65      6.72 o 
   2  -5   1        9.40        7.55      4.23 o 
   3  -5   1        8.06       25.01     10.41 o 
   4  -5   1        9.83        8.95      7.10 o 
   5  -5   1       17.58       32.60     10.22 o 
   6  -5   1       10.51       14.79     10.90 o 
   7  -5   1        0.21        0.68      7.01 o 
   8  -5   1        6.06       16.74     11.87 o 
   9  -5   1        6.07       25.69     12.85 o 
 -11  -4   1       11.05       11.68      9.15 o 
 -10  -4   1        1.58        1.46      6.42 o 
  -9  -4   1        4.36       -1.75      5.35 o 
  -8  -4   1        0.86        0.00      7.98 o 
  -7  -4   1       11.29       15.28      7.30 o 
  -6  -4   1       23.44       31.05      8.47 o 
  -5  -4   1       19.78       12.56      6.33 o 
  -4  -4   1       32.14       40.39      9.44 o 
  -3  -4   1       82.56       69.37      4.90 o 
  -2  -4   1      135.58      151.24     14.40 o 
   1  -4   1      319.94      291.98     15.96 o 
   2  -4   1      179.33      180.76      7.28 o 
   3  -4   1       11.50       10.14      2.85 o 
   4  -4   1       11.03        9.00      3.97 o 
   5  -4   1        1.05        3.11      5.94 o 
   6  -4   1        0.89       -6.33      7.49 o 
   7  -4   1       29.18       22.09     10.32 o 
   8  -4   1        3.14        4.67      7.30 o 
   9  -4   1        3.21        0.00      5.94 o 
  10  -4   1       11.11       15.18     10.71 o 
  11  -4   1       14.42       24.33     10.41 o 
 -12  -3   1        3.01       11.39      6.42 o 
 -11  -3   1        6.86       14.50      7.69 o 
 -10  -3   1       18.32       19.95      6.81 o 
  -9  -3   1       28.14       31.83      8.18 o 
  -8  -3   1       50.01       59.08      9.64 o 
  -7  -3   1       16.82       17.52      6.52 o 
  -6  -3   1       19.09       25.01      8.08 o 
  -5  -3   1      154.63      181.90     14.99 o 
  -4  -3   1        6.30        5.71      1.76 o 
  -3  -3   1      269.67      273.28      9.90 o 
  -2  -3   1       83.13       96.84     10.61 o 
   1  -3   1       95.50       92.75      8.27 o 
   2  -3   1      270.05      274.59      7.64 o 
   3  -3   1      879.02      898.69     22.32 o 
   4  -3   1        4.89        4.74      2.00 o 
   5  -3   1       90.78       96.16      4.46 o 
   6  -3   1       41.73       44.87      9.05 o 
   7  -3   1       14.33        9.73      7.98 o 
   8  -3   1      109.10      135.58     15.86 o 
   9  -3   1       65.59       72.99     11.87 o 
  10  -3   1        6.14        8.95      6.52 o 
  11  -3   1        1.85        6.52      6.33 o 
  12  -3   1        6.83       12.17      8.18 o 
 -13  -2   1        1.22       -1.95      4.48 o 
 -12  -2   1        8.59       17.52      6.13 o 
 -11  -2   1       25.28       26.86      6.72 o 
 -10  -2   1        7.03        6.91      6.03 o 
  -9  -2   1       77.02       68.13      9.34 o 
  -8  -2   1      487.50      486.73     23.07 o 
  -7  -2   1      631.72      626.78     24.33 o 
  -6  -2   1      218.22      241.47     15.38 o 
  -5  -2   1      139.93      156.06      5.04 o 
  -4  -2   1      234.04      278.56     10.07 o 
  -3  -2   1      520.87      562.71      8.85 o 
  -2  -2   1      785.66      791.35     38.05 o 
   1  -2   1      550.85      552.99     26.17 o 
   2  -2   1      341.13      312.49     16.06 o 
   3  -2   1      320.89      302.90     10.85 o 
   4  -2   1      348.18      387.74      7.96 o 
   5  -2   1      238.22      266.06      8.30 o 
   6  -2   1      435.01      479.57     20.34 o 
   7  -2   1       92.14      107.74     12.26 o 
   8  -2   1      163.62      147.55     13.43 o 
   9  -2   1       55.20       55.77      9.83 o 
  10  -2   1       33.31       37.86      9.05 o 
  11  -2   1       10.40        5.26      4.87 o 
  12  -2   1        0.21        8.18      5.26 o 
 -13  -1   1        8.94        9.15      5.16 o 
 -12  -1   1       16.86       28.03      6.52 o 
 -11  -1   1        3.53        0.78      4.96 o 
 -10  -1   1        9.79        4.77      5.26 o 
  -9  -1   1      482.87      500.55     20.93 o 
  -8  -1   1       56.57       46.81      6.81 o 
  -7  -1   1       96.47       92.08      5.43 o 
  -6  -1   1     1094.24     1046.16     15.43 o 
  -5  -1   1      912.34      886.33     12.93 o 
  -4  -1   1      506.48      491.99      7.96 o 
  -3  -1   1      834.18      856.37     20.24 o 
  -2  -1   1      525.29      451.98     13.14 o 
  -1  -1   1     6223.34     5207.82     45.94 o 
   1  -1   1      346.52      312.77      6.09 o 
   2  -1   1      936.43      892.15     62.08 o 
   3  -1   1     1364.45     1399.70     15.43 o 
   4  -1   1      135.75      134.24      6.86 o 
   5  -1   1      704.85      752.04     13.46 o 
   6  -1   1       68.37       69.53      4.49 o 
   7  -1   1      191.50      191.39      7.97 o 
   8  -1   1      149.82      145.63     10.17 o 
   9  -1   1      160.70      168.28     12.75 o 
  10  -1   1        9.41        7.30      5.64 o 
  11  -1   1       16.01       16.45      5.35 o 
  12  -1   1       19.07       32.21      7.40 o 
  13  -1   1        0.48        0.58      3.89 o 
 -13   0   1        2.97        4.28      4.48 o 
 -12   0   1       18.61       25.11      6.23 o 
 -11   0   1       51.06       48.57      7.79 o 
 -10   0   1      131.06      127.98     11.29 o 
  -9   0   1        4.47        4.66      3.84 o 
  -8   0   1       53.13       50.96      4.82 o 
  -7   0   1       86.96       84.47     16.25 o 
  -6   0   1       42.11       44.45      3.87 o 
  -5   0   1      214.26      206.56      7.00 o 
  -4   0   1     1918.41     2027.44     36.40 o 
  -3   0   1     5252.04     5175.67     33.86 o 
  -2   0   1       90.73       72.90      4.09 o 
   2   0   1       68.58       67.78      3.23 o 
   3   0   1     1480.74     1530.28     39.27 o 
   4   0   1        5.56        5.05      1.92 o 
   5   0   1      354.46      371.01     10.12 o 
   6   0   1      463.40      507.40     12.13 o 
   7   0   1        0.54        2.29      2.19 o 
   8   0   1       42.37       41.20      4.50 o 
   9   0   1      164.09      137.29      7.94 o 
  10   0   1      123.04      113.77     10.12 o 
  11   0   1       27.12       23.46      6.72 o 
  12   0   1        0.07        2.92      3.60 o 
  13   0   1        7.71        2.53      5.35 o 
 -13   1   1        8.68        4.48      5.84 o 
 -12   1   1       17.01       17.91      6.91 o 
 -11   1   1        3.51        6.33      4.57 o 
 -10   1   1       10.29        6.98      3.65 o 
  -9   1   1      483.67      524.72     20.78 o 
  -8   1   1       54.83       53.76      5.89 o 
  -7   1   1       96.06       82.91      6.12 o 
  -6   1   1     1095.42     1100.14     19.59 o 
  -5   1   1      921.73      944.76     17.02 o 
  -4   1   1      494.76      490.47     11.33 o 
  -3   1   1      827.00      813.68     13.72 o 
  -2   1   1      522.07      426.92     22.38 o 
  -1   1   1     6179.79     5465.89     35.98 o 
   0   1   1     1992.31     1966.37     30.37 o 
   1   1   1      338.71      305.60     11.00 o 
   2   1   1      935.70      905.47     11.63 o 
   3   1   1     1375.16     1352.06     15.99 o 
   4   1   1      137.32      131.30      5.56 o 
   5   1   1      717.16      687.74     13.33 o 
   6   1   1       67.31       65.87      4.95 o 
   7   1   1      192.23      177.23      8.16 o 
   8   1   1      148.67      140.93     10.85 o 
   9   1   1      158.93      159.65      8.98 o 
  10   1   1        8.97        5.81      2.95 o 
  11   1   1       16.08       14.84      4.49 o 
  12   1   1       19.35       18.20      5.55 o 
  13   1   1        0.50        0.68      3.89 o 
 -13   2   1        1.20       11.58      7.79 o 
 -12   2   1        8.71       12.24      4.68 o 
 -11   2   1       25.06       31.15      5.61 o 
 -10   2   1        7.09       16.17     11.83 o 
  -9   2   1       76.78       85.75      8.09 o 
  -8   2   1      489.46      488.09     20.24 o 
  -7   2   1      630.65      675.76     36.21 o 
  -6   2   1      219.58      227.75     10.15 o 
  -5   2   1      139.11      135.26      7.41 o 
  -4   2   1      232.53      251.65     12.41 o 
  -3   2   1      528.51      543.76     13.69 o 
  -2   2   1      769.54      781.58     17.42 o 
  -1   2   1       17.22       14.02      4.72 o 
   0   2   1        3.37        4.44      3.16 o 
   1   2   1      551.16      629.89     20.93 o 
   2   2   1      335.43      409.56     40.34 o 
   3   2   1      323.52      303.13     16.69 o 
   4   2   1      348.95      348.02     10.39 o 
   5   2   1      237.61      228.25      9.02 o 
   6   2   1      438.19      419.29     12.89 o 
   7   2   1       92.50      103.27      7.08 o 
   8   2   1      163.52      168.16      9.44 o 
   9   2   1       55.04       53.58      6.22 o 
  10   2   1       34.36       27.35      5.07 o 
  11   2   1       10.57       13.21      4.43 o 
  12   2   1        0.16       -1.85      8.27 o 
 -12   3   1        2.95       -2.43      8.56 o 
 -11   3   1        6.86        2.84      3.62 o 
 -10   3   1       18.78       15.18      4.67 o 
  -9   3   1       28.60       35.24      6.36 o 
  -8   3   1       49.62       43.27      6.14 o 
  -7   3   1       16.62       14.55      5.50 o 
  -6   3   1       19.50       12.38      4.45 o 
  -5   3   1      154.20      149.53      9.35 o 
  -4   3   1        5.53       -0.40      3.74 o 
  -3   3   1      270.04      279.42     18.88 o 
  -2   3   1       84.10       85.96      6.43 o 
  -1   3   1      229.84      237.38      9.98 o 
   0   3   1      305.27      336.34     12.56 o 
   1   3   1       92.11       91.30     13.33 o 
   2   3   1      269.90      294.02     17.91 o 
   3   3   1      877.30      940.85     33.97 o 
   4   3   1        5.33        8.71      3.95 o 
   5   3   1       90.03       83.96      7.25 o 
   6   3   1       41.59       42.30      5.71 o 
   7   3   1       14.46       14.60      4.43 o 
   8   3   1      109.83      109.38     13.63 o 
   9   3   1       67.46       63.55     12.56 o 
  10   3   1        6.31       29.68     11.48 o 
  11   3   1        1.83        3.99      9.83 o 
  12   3   1        6.98        2.73      9.93 o 
 -11   4   1       11.13       20.34     13.24 o 
 -10   4   1        1.68        3.70      8.08 o 
  -9   4   1        4.37        8.56     10.32 o 
  -8   4   1        0.77        1.09      5.02 o 
  -7   4   1       11.24       11.54      5.55 o 
  -6   4   1       22.29       23.24      6.10 o 
  -5   4   1       19.45       16.06      8.86 o 
  -4   4   1       32.83       25.99      8.27 o 
  -3   4   1       83.16       70.46     11.68 o 
  -2   4   1      134.23      139.96      9.53 o 
  -1   4   1      142.40      143.10      9.83 o 
   0   4   1       10.83        4.65      4.95 o 
   1   4   1      317.16      296.17     48.57 o 
   2   4   1      178.97      202.92     18.59 o 
   3   4   1       12.04       15.09      7.40 o 
   4   4   1       11.05        6.03      6.42 o 
   5   4   1        1.18        2.24      7.98 o 
   6   4   1        1.17       -4.67      7.98 o 
   7   4   1       29.61       18.01      8.56 o 
   8   4   1        3.05        6.62      6.91 o 
   9   4   1        3.20       13.04     10.12 o 
  10   4   1       11.50       25.60     10.32 o 
  11   4   1       14.52       13.04      9.34 o 
  -9   5   1        7.75        8.86      9.15 o 
  -8   5   1       10.22       18.10      9.83 o 
  -7   5   1        1.17       -7.01      8.95 o 
  -6   5   1        4.03       -2.14      9.15 o 
  -5   5   1       23.54       26.96     10.51 o 
  -4   5   1        4.41        4.67      7.30 o 
  -3   5   1        2.64        3.70      6.72 o 
  -2   5   1       25.96       23.58      6.39 o 
  -1   5   1       72.22       70.74      9.19 o 
   0   5   1      106.69      100.48     10.18 o 
   1   5   1       86.59       94.21     14.89 o 
   2   5   1        9.36        4.77      6.91 o 
   3   5   1        7.71        6.81      7.10 o 
   4   5   1       10.49       12.07      8.86 o 
   5   5   1       17.51       27.25     12.85 o 
   6   5   1       10.75        7.10      8.47 o 
   7   5   1        0.20       -1.95     10.12 o 
   8   5   1        6.01       14.99     12.36 o 
   9   5   1        6.05        3.99     11.97 o 
  -7   6   1        5.76       27.15     12.07 o 
  -6   6   1        7.38        7.40      8.47 o 
  -5   6   1        7.52        6.42      7.79 o 
  -4   6   1        0.56        1.65      9.44 o 
  -3   6   1        3.95       -2.73     10.80 o 
  -2   6   1       12.34       21.51     12.75 o 
  -1   6   1       24.30       22.38     10.02 o 
   0   6   1        3.22        2.76      7.98 o 
   1   6   1        8.09        9.83      8.86 o 
   2   6   1        7.89       10.02      9.73 o 
   3   6   1        1.86        1.27     10.22 o 
   4   6   1        1.99       14.11     11.78 o 
   5   6   1        5.59       10.12      8.76 o 
   6   6   1        8.00       10.71     11.10 o 
  -7  -6   2        0.26        7.59      8.37 o 
  -6  -6   2        1.19        5.16      9.64 o 
  -5  -6   2        6.11       10.22      9.83 o 
  -4  -6   2        7.72       11.00      9.44 o 
  -3  -6   2        0.91        1.95      8.86 o 
  -1  -6   2        2.02       -1.07      4.48 o 
   0  -6   2       13.19       17.25      4.20 o 
   1  -6   2        5.88        8.95      4.43 o 
   3  -6   2        3.41       10.12     10.61 o 
   4  -6   2       13.83       28.61     10.71 o 
   5  -6   2       26.05       34.06     12.94 o 
   6  -6   2        1.43       -2.34      7.98 o 
  -9  -5   2        3.62        6.23      6.33 o 
  -8  -5   2        7.36        8.08      7.59 o 
  -7  -5   2        7.27       19.66     10.32 o 
  -6  -5   2        2.32       11.97      9.34 o 
  -5  -5   2       12.61        7.40      8.18 o 
  -4  -5   2       20.48       22.29      7.79 o 
  -3  -5   2       22.84       23.75      7.59 o 
  -2  -5   2       54.95       54.50      9.44 o 
  -1  -5   2       84.10       93.14     12.65 o 
   0  -5   2       12.30       21.61      7.30 o 
   1  -5   2       22.54       30.29      6.17 o 
   2  -5   2       67.14       67.64      5.48 o 
   3  -5   2       60.17       53.36      8.32 o 
   4  -5   2        9.82       11.97      9.05 o 
   5  -5   2        2.02        5.74      7.01 o 
   6  -5   2       18.25       21.70     10.22 o 
   7  -5   2       11.68       20.34      9.34 o 
   8  -5   2        1.82        0.39      7.20 o 
   9  -5   2        6.70       19.85     12.07 o 
 -11  -4   2        2.01        7.79      6.62 o 
 -10  -4   2        5.35        7.49      8.18 o 
  -9  -4   2       11.24       17.52      7.20 o 
  -8  -4   2        9.86       -4.28      7.30 o 
  -7  -4   2       10.47        4.19      7.69 o 
  -6  -4   2       70.99       66.18     10.71 o 
  -5  -4   2       81.97       96.06     11.97 o 
  -4  -4   2       35.81       42.04      8.08 o 
  -3  -4   2       10.42       14.89      7.01 o 
  -2  -4   2       17.08       13.72      6.42 o 
  -1  -4   2      158.85      163.51     13.14 o 
   1  -4   2      263.14      237.44      8.92 o 
   2  -4   2       62.49       53.61      4.42 o 
   3  -4   2       49.54       48.56      5.06 o 
   4  -4   2        4.34        1.08      3.09 o 
   5  -4   2       82.72      101.90     13.43 o 
   6  -4   2       24.65       19.85      8.18 o 
   7  -4   2        4.67        1.27      6.81 o 
   8  -4   2       29.24       41.36     12.36 o 
   9  -4   2       19.89       31.14     10.41 o 
  10  -4   2        1.21       -3.21      8.86 o 
 -12  -3   2       10.78       16.35      6.72 o 
 -11  -3   2        5.81        0.97      4.48 o 
 -10  -3   2        5.81        6.62      7.20 o 
  -9  -3   2        6.71        6.81      5.06 o 
  -8  -3   2      117.04      124.77     13.24 o 
  -7  -3   2      214.26      249.93     18.49 o 
  -6  -3   2      166.36      182.78     15.18 o 
  -5  -3   2       14.42       16.84      5.55 o 
  -4  -3   2      101.84      111.35      6.13 o 
  -3  -3   2       25.16       15.73      2.88 o 
  -2  -3   2      165.72      154.65     11.10 o 
  -1  -3   2       92.03      106.28      8.76 o 
   1  -3   2      241.71      221.65      7.52 o 
   2  -3   2      688.82      648.12     19.55 o 
   3  -3   2       91.36       87.74      6.72 o 
   4  -3   2      110.22      108.55      5.31 o 
   5  -3   2       18.97       16.49      2.47 o 
   6  -3   2        7.35        1.07      5.06 o 
   7  -3   2      121.90      151.83     15.86 o 
   8  -3   2        7.90        6.72      6.62 o 
   9  -3   2       37.11       46.62     11.87 o 
  10  -3   2       10.71       14.21      7.10 o 
  11  -3   2       14.88       14.89      7.10 o 
  12  -3   2        2.44        0.49      5.06 o 
 -13  -2   2        8.97        6.42      4.87 o 
 -12  -2   2        6.69        2.73      6.23 o 
 -11  -2   2        5.88        6.52      5.74 o 
 -10  -2   2       27.17       29.30      7.59 o 
  -9  -2   2      118.92      109.20     11.19 o 
  -8  -2   2      252.13      286.24     16.84 o 
  -7  -2   2       60.66       52.36      8.37 o 
  -6  -2   2      278.96      259.67     14.50 o 
  -5  -2   2      122.58      148.03     11.68 o 
  -4  -2   2      223.43      245.55     13.53 o 
  -3  -2   2      642.60      677.78     14.68 o 
  -2  -2   2       70.62       63.46      6.62 o 
  -1  -2   2      236.94      203.80      9.44 o 
   0  -2   2      304.65      309.69     13.63 o 
   1  -2   2      341.19      338.02     13.74 o 
   2  -2   2     1087.62     1162.79     16.31 o 
   3  -2   2      977.45      998.06     22.37 o 
   4  -2   2      102.02       98.13      4.58 o 
   5  -2   2       27.11       30.15      3.43 o 
   6  -2   2       64.72       66.21      5.30 o 
   7  -2   2       10.97       14.31      3.50 o 
   8  -2   2       81.44       86.81     11.58 o 
   9  -2   2       48.57       51.10      8.86 o 
  10  -2   2        3.35       -4.57      3.99 o 
  11  -2   2        5.55        3.02      4.87 o 
  12  -2   2        7.64       12.75      6.03 o 
 -13  -1   2        3.68        7.59      4.96 o 
 -12  -1   2       10.47        4.28      4.19 o 
 -11  -1   2       34.64       23.84      5.94 o 
 -10  -1   2       49.03       44.38      7.79 o 
  -9  -1   2      198.50      191.93     13.72 o 
  -8  -1   2      121.64      118.64      9.93 o 
  -7  -1   2       39.47       36.92      3.60 o 
  -6  -1   2      135.52      138.38      6.96 o 
  -5  -1   2      302.07      307.47      9.15 o 
  -4  -1   2      198.06      193.39     10.02 o 
  -3  -1   2      399.25      369.55     12.36 o 
  -2  -1   2      336.57      394.17     12.17 o 
  -1  -1   2     3367.70     3483.01     34.45 o 
   0  -1   2     4420.14     4100.83    181.87 o 
   1  -1   2     4637.83     4511.17    584.59 o 
   2  -1   2     1012.40      997.91     11.80 o 
   3  -1   2      485.80      507.46     15.21 o 
   4  -1   2      477.43      562.84     11.15 o 
   5  -1   2       24.22       20.90      3.06 o 
   6  -1   2       49.12       46.98      4.33 o 
   7  -1   2       17.10       17.68      3.31 o 
   8  -1   2       34.24       28.03      4.05 o 
   9  -1   2       63.89       52.46      7.88 o 
  10  -1   2       33.66       51.39      7.98 o 
  11  -1   2        7.02        5.94      5.55 o 
  12  -1   2        0.33        1.36      3.99 o 
  13  -1   2        0.56       -3.41      4.77 o 
 -13   0   2        1.67        6.23      4.77 o 
 -12   0   2        0.49       -1.75      3.70 o 
 -11   0   2        3.45        2.82      3.70 o 
 -10   0   2        0.52       -0.10      4.48 o 
  -9   0   2       55.55       63.75      7.98 o 
  -8   0   2        0.72        1.67      2.72 o 
  -7   0   2       36.46       37.13      4.18 o 
  -6   0   2      563.45      615.25     13.43 o 
  -5   0   2      618.19      589.28     40.05 o 
  -4   0   2      456.01      437.13     12.46 o 
  -3   0   2      142.95      146.43      5.12 o 
  -2   0   2     9814.63     9650.12     84.38 o 
  -1   0   2       80.66       79.71      3.89 o 
   0   0   2     5707.44     5399.45     57.08 o 
   1   0   2       58.48       53.24      3.41 o 
   2   0   2      381.40      374.32      6.92 o 
   3   0   2      403.63      392.58     13.04 o 
   4   0   2      669.58      674.15     29.44 o 
   5   0   2      503.74      529.03     11.63 o 
   6   0   2       20.57       21.47      3.26 o 
   7   0   2        3.88        0.57      2.52 o 
   8   0   2      111.94      112.29      6.87 o 
   9   0   2       24.26       23.52      3.95 o 
  10   0   2       13.11       11.68      3.75 o 
  11   0   2        0.98        0.10      3.89 o 
  12   0   2        0.00        0.88      4.77 o 
  13   0   2        0.01        1.46      3.70 o 
 -13   1   2        3.61       10.22      6.81 o 
 -12   1   2       10.23        9.73      5.06 o 
 -11   1   2       33.30       29.59      6.81 o 
 -10   1   2       49.15       45.54      5.89 o 
  -9   1   2      198.68      192.99     10.31 o 
  -8   1   2      121.93      123.75      7.72 o 
  -7   1   2       37.86       36.96      4.89 o 
  -6   1   2      135.29      144.02     13.92 o 
  -5   1   2      302.76      295.92     24.38 o 
  -4   1   2      198.41      182.56     17.66 o 
  -3   1   2      393.59      370.29     32.51 o 
  -2   1   2      329.85      334.00     12.70 o 
  -1   1   2     3369.10     3047.57     35.91 o 
   0   1   2     4420.43     4668.93     45.16 o 
   1   1   2     4676.05     4940.17     50.41 o 
   2   1   2     1029.42      968.14     47.20 o 
   3   1   2      489.25      502.11     20.49 o 
   4   1   2      478.00      503.53     10.11 o 
   5   1   2       23.15       14.63      2.80 o 
   6   1   2       47.82       43.04      4.08 o 
   7   1   2       17.48       15.74      3.45 o 
   8   1   2       34.57       27.66      4.00 o 
   9   1   2       62.90       50.73      5.47 o 
  10   1   2       32.69       35.16      5.04 o 
  11   1   2        6.89       10.44      5.64 o 
  12   1   2        0.37       -0.58      4.28 o 
 -13   2   2        8.62        4.28      5.74 o 
 -12   2   2        6.48        8.18      7.01 o 
 -11   2   2        5.93        9.77      4.41 o 
 -10   2   2       26.24       19.10      5.74 o 
  -9   2   2      117.96      129.59      9.35 o 
  -8   2   2      250.36      260.23     12.54 o 
  -7   2   2       60.95       57.05      8.56 o 
  -6   2   2      276.39      259.40     11.07 o 
  -5   2   2      117.76      111.34      7.15 o 
  -4   2   2      230.44      247.24     17.47 o 
  -3   2   2      640.40      672.01     15.46 o 
  -2   2   2       71.47       68.12      4.00 o 
  -1   2   2      244.98      234.83      8.32 o 
   0   2   2      294.65      282.89     41.95 o 
   1   2   2      335.70      358.94     15.96 o 
   2   2   2     1089.03     1187.28     30.76 o 
   3   2   2      978.96     1062.71     23.94 o 
   4   2   2       99.29       96.74      7.25 o 
   5   2   2       28.85       29.40      3.78 o 
   6   2   2       64.97       66.23      5.39 o 
   7   2   2       11.46        9.79      3.12 o 
   8   2   2       78.66       75.01      6.51 o 
   9   2   2       49.39       56.89      7.88 o 
  10   2   2        3.38        1.52      3.67 o 
  12   2   2        7.86       14.40      9.34 o 
 -12   3   2       10.88       12.13      6.13 o 
 -11   3   2        5.39        2.58      3.93 o 
 -10   3   2        5.96       10.54      4.67 o 
  -9   3   2        6.69        6.91      4.89 o 
  -8   3   2      115.22      121.54      9.98 o 
  -7   3   2      211.91      212.93     12.22 o 
  -6   3   2      166.52      156.51     10.59 o 
  -5   3   2       14.63       15.87      4.68 o 
  -4   3   2       99.63       94.79      7.76 o 
  -3   3   2       24.27       20.57      6.67 o 
  -2   3   2      164.08      151.05     11.53 o 
  -1   3   2       89.76      101.67      7.26 o 
   0   3   2       64.43       58.29      5.81 o 
   1   3   2      240.92      248.57     16.25 o 
   2   3   2      677.38      759.24     29.68 o 
   3   3   2       91.31       83.80     11.58 o 
   4   3   2      110.18      105.20      8.56 o 
   5   3   2       20.03       27.32     16.45 o 
   6   3   2        7.50        1.23      6.52 o 
   7   3   2      120.14      116.80      8.52 o 
   8   3   2        8.00        8.95      8.47 o 
   9   3   2       37.41       69.30     14.11 o 
  10   3   2       11.23        9.34      7.69 o 
  11   3   2       15.36       16.45     10.80 o 
  12   3   2        2.56        6.23      8.47 o 
 -11   4   2        2.04        8.47      7.98 o 
 -10   4   2        5.17        0.39      9.34 o 
  -9   4   2       10.99       12.51      7.74 o 
  -8   4   2        9.59        5.30      5.54 o 
  -7   4   2       10.45       14.08      9.20 o 
  -6   4   2       70.66       72.64     12.26 o 
  -5   4   2       80.90       86.26      9.50 o 
  -4   4   2       34.99       28.61      9.34 o 
  -3   4   2       10.82        6.52      5.84 o 
  -2   4   2       17.19       19.06      5.02 o 
  -1   4   2      157.46      178.42     11.20 o 
   0   4   2      339.18      351.42     37.81 o 
   1   4   2      263.66      258.89     19.85 o 
   2   4   2       62.16       61.51     10.71 o 
   3   4   2       50.56       53.04     10.41 o 
   4   4   2        3.92       -8.18      6.91 o 
   5   4   2       81.71       88.76     14.01 o 
   6   4   2       24.48       25.99     11.00 o 
   7   4   2        4.95       -2.14      8.95 o 
   8   4   2       29.44       36.98     12.75 o 
   9   4   2       19.96       31.44     10.61 o 
  10   4   2        1.28        7.20      8.37 o 
  -9   5   2        3.64       -6.52      8.37 o 
  -8   5   2        7.35       28.32     13.72 o 
  -7   5   2        7.16        9.83      9.25 o 
  -6   5   2        2.04       -3.50      6.72 o 
  -5   5   2       12.58        9.25     10.71 o 
  -4   5   2       20.64       26.96      9.44 o 
  -3   5   2       23.62       17.81     11.48 o 
  -2   5   2       55.40       45.77      7.21 o 
  -1   5   2       83.81       91.30      9.93 o 
   0   5   2       12.17        4.90      5.64 o 
   1   5   2       22.04       11.97      8.76 o 
   2   5   2       67.72       78.35     13.63 o 
   3   5   2       60.97       91.68     15.67 o 
   4   5   2        9.80        4.96      8.47 o 
   5   5   2        2.08        3.50      8.18 o 
   6   5   2       18.42       30.76     10.51 o 
   7   5   2       11.81       -2.82     10.12 o 
   8   5   2        1.83       -5.16      9.83 o 
   9   5   2        6.68       16.35     11.78 o 
  -7   6   2        0.26       -3.11      7.69 o 
  -6   6   2        1.11       -0.88      8.37 o 
  -5   6   2        6.22       10.12     12.75 o 
  -4   6   2        7.86       13.24     13.04 o 
  -3   6   2        0.93        0.10      7.98 o 
  -2   6   2        5.61        5.26      8.66 o 
  -1   6   2        2.30       -7.79      8.08 o 
   0   6   2       12.73        7.88     10.32 o 
   1   6   2        5.75        7.20      8.86 o 
   2   6   2        0.21       -3.80      6.91 o 
   3   6   2        3.34       16.35     11.58 o 
   4   6   2       14.13       16.45     11.48 o 
   5   6   2       26.18       30.66     11.29 o 
   6   6   2        1.45       -3.60      6.62 o 
  -6  -6   3       11.01       20.15     11.19 o 
  -5  -6   3        5.22       14.79      7.98 o 
  -4  -6   3        1.93        2.73      6.33 o 
  -2  -6   3       10.82       18.10      9.15 o 
  -1  -6   3       25.80       18.04      5.30 o 
   0  -6   3        2.49        1.14      4.31 o 
   1  -6   3       26.79       34.73      7.01 o 
   2  -6   3       36.58       41.27      8.86 o 
   3  -6   3        7.64       11.10     10.32 o 
   4  -6   3        2.26        3.02      8.66 o 
   5  -6   3       19.29       34.65     13.14 o 
   6  -6   3       20.18       43.02     13.14 o 
  -9  -5   3        6.26        7.40      8.86 o 
  -8  -5   3        5.57        4.28      6.23 o 
  -7  -5   3        0.59       -4.19      7.88 o 
  -6  -5   3       16.79       18.88      8.08 o 
  -5  -5   3       29.55       45.26      9.73 o 
  -4  -5   3       32.91       41.17     10.41 o 
  -3  -5   3       11.34       12.26      7.40 o 
  -2  -5   3        7.44        6.52      6.52 o 
  -1  -5   3      137.96      125.45     22.09 o 
   0  -5   3      164.92      163.48      9.48 o 
   1  -5   3       62.39       55.05      5.85 o 
   2  -5   3       11.61       15.03      4.41 o 
   3  -5   3       24.52       23.36      6.33 o 
   4  -5   3       33.34       51.78     12.75 o 
   5  -5   3       12.72       15.57      8.95 o 
   6  -5   3        1.42        5.45      7.49 o 
   7  -5   3        3.69       -4.57      9.15 o 
   8  -5   3       15.51       22.48     10.51 o 
   9  -5   3        7.48       19.76     12.36 o 
 -11  -4   3        4.45        8.86      7.40 o 
 -10  -4   3        6.33        5.55      5.64 o 
  -9  -4   3        3.32        3.70      5.35 o 
  -8  -4   3        8.92       11.48      7.49 o 
  -7  -4   3       51.58       40.97      8.95 o 
  -6  -4   3       34.22       54.21      9.73 o 
  -5  -4   3       13.79       15.38      6.13 o 
  -4  -4   3       75.70       76.21     10.71 o 
  -3  -4   3      140.12      145.79     13.14 o 
  -2  -4   3       96.63      100.54     10.22 o 
  -1  -4   3       26.25       31.73      7.10 o 
   0  -4   3       26.74       24.18      6.07 o 
   1  -4   3      139.48      135.49      6.97 o 
   2  -4   3      255.66      230.09     10.31 o 
   3  -4   3       32.21       29.50      4.22 o 
   4  -4   3       37.12       28.13      3.51 o 
   5  -4   3        6.11        9.34      9.05 o 
   6  -4   3        9.68        8.18      7.20 o 
   7  -4   3       61.48       76.89     14.70 o 
   8  -4   3        1.95        8.18      9.64 o 
   9  -4   3       18.13       28.81     10.32 o 
  10  -4   3       19.83       27.64     11.97 o 
 -12  -3   3        0.31        3.02      6.03 o 
 -11  -3   3        7.93        5.16      6.23 o 
 -10  -3   3        4.45        5.35      6.03 o 
  -9  -3   3       64.75       70.27     10.12 o 
  -8  -3   3      121.20      117.67     12.26 o 
  -7  -3   3       13.06        8.37      6.03 o 
  -6  -3   3       87.75       98.01     11.48 o 
  -5  -3   3       78.67       70.95      9.64 o 
  -4  -3   3       25.96       21.61      5.45 o 
  -3  -3   3       14.56       17.42      5.35 o 
  -2  -3   3       38.79       45.16      6.81 o 
  -1  -3   3       45.81       46.52      5.55 o 
   0  -3   3      111.42       96.25      5.74 o 
   1  -3   3       29.76       28.23      3.14 o 
   2  -3   3      165.03      150.43      7.46 o 
   3  -3   3      376.00      361.23     19.51 o 
   4  -3   3       45.44       43.36      3.58 o 
   5  -3   3       39.19       40.80      4.66 o 
   6  -3   3        8.12       10.02      2.46 o 
   7  -3   3       52.87       44.09      9.93 o 
   8  -3   3      124.78      135.09     15.57 o 
   9  -3   3       56.93       67.64     12.36 o 
  10  -3   3        0.69       -1.56      5.64 o 
  11  -3   3        5.25        4.77      6.03 o 
 -13  -2   3        6.53        6.62      5.64 o 
 -12  -2   3       35.12       30.95      8.37 o 
 -11  -2   3       23.92       26.86      7.01 o 
 -10  -2   3        3.08        2.63      4.09 o 
  -9  -2   3        3.23        3.50      5.35 o 
  -8  -2   3      108.11       91.97     10.12 o 
  -7  -2   3      333.18      330.52     17.32 o 
  -6  -2   3      281.40      294.02     15.57 o 
  -5  -2   3       84.99       95.77      8.56 o 
  -4  -2   3      255.45      299.67     13.53 o 
  -3  -2   3       25.25       32.02      5.55 o 
  -2  -2   3      197.41      188.72      9.83 o 
  -1  -2   3      185.51      175.48      8.37 o 
   0  -2   3      112.64      111.13      4.13 o 
   1  -2   3      198.51      186.39     28.32 o 
   2  -2   3      313.32      296.14      8.64 o 
   3  -2   3      306.46      323.80     23.55 o 
   4  -2   3      336.32      374.17      8.45 o 
   5  -2   3        9.54        4.31      2.48 o 
   6  -2   3       69.13       67.09      5.38 o 
   7  -2   3       45.73       57.84      5.30 o 
   8  -2   3       76.24       96.74     12.46 o 
   9  -2   3       15.09       23.26      8.86 o 
  10  -2   3       26.44       26.47      7.59 o 
  11  -2   3       14.70       12.56      6.23 o 
  12  -2   3        0.77       -0.10      4.38 o 
 -13  -1   3       19.59       12.56      5.64 o 
 -12  -1   3        5.19       11.68      6.42 o 
 -11  -1   3       10.54        8.95      5.84 o 
 -10  -1   3        2.13        2.43      3.60 o 
  -9  -1   3      164.23      154.26     11.48 o 
  -8  -1   3       70.30       61.80      7.79 o 
  -7  -1   3       58.56       46.23      6.52 o 
  -6  -1   3      403.21      393.52     10.75 o 
  -5  -1   3      161.54      150.56      9.25 o 
  -4  -1   3       12.60        8.95      3.31 o 
  -3  -1   3      302.03      303.17     10.90 o 
  -2  -1   3      288.28      296.55      9.93 o 
  -1  -1   3       85.07       90.85      7.02 o 
   0  -1   3     3174.75     2924.67    529.02 o 
   1  -1   3      397.73      363.10      8.12 o 
   2  -1   3       94.02       97.11      4.67 o 
   3  -1   3      156.13      164.68      5.16 o 
   4  -1   3       88.60       90.90      5.12 o 
   5  -1   3      123.29      136.18      6.50 o 
   6  -1   3       36.81       32.05      5.55 o 
   7  -1   3       13.14       12.87      3.36 o 
   8  -1   3      102.79      103.02      7.05 o 
   9  -1   3       23.99       24.63      4.49 o 
  10  -1   3        7.09        8.37      4.57 o 
  11  -1   3       13.47        9.05      5.74 o 
  12  -1   3        5.15        4.87      5.45 o 
  13  -1   3        1.20       -1.07      4.09 o 
 -13   0   3        0.01        0.00      3.70 o 
 -12   0   3       12.46       38.93      7.88 o 
 -11   0   3        2.12       -1.65      4.77 o 
 -10   0   3      117.00       92.46      9.93 o 
  -9   0   3       20.49       22.00      5.55 o 
  -8   0   3        0.88        0.94      2.56 o 
  -7   0   3       45.21       37.37      4.03 o 
  -6   0   3      272.73      288.89      9.12 o 
  -5   0   3      645.01      678.63     12.85 o 
  -4   0   3     1582.58     1644.07     56.98 o 
  -3   0   3        0.47        0.55      2.15 o 
  -2   0   3       72.67       71.16      2.48 o 
  -1   0   3      947.89      934.58     59.08 o 
   0   0   3     1824.49     1723.18     17.09 o 
   1   0   3      131.03      134.98      4.29 o 
   2   0   3     2021.08     2144.73     81.17 o 
   3   0   3      125.73      116.85      5.01 o 
   4   0   3       47.12       54.44      4.02 o 
   5   0   3       78.61       90.72      4.92 o 
   6   0   3      125.01      124.99      6.59 o 
   7   0   3        3.23       -2.09      2.47 o 
   8   0   3        0.64        1.47      2.51 o 
   9   0   3       10.33        6.20      3.36 o 
  10   0   3       37.65       30.96      5.05 o 
  11   0   3        0.22        2.34      4.28 o 
  12   0   3        0.00       -0.29      4.19 o 
  13   0   3        0.53       -0.10      4.57 o 
 -13   1   3       19.33       14.50      6.13 o 
 -12   1   3        5.16       17.62      6.42 o 
 -11   1   3       10.43        9.25      5.06 o 
 -10   1   3        2.36       -0.90      4.04 o 
  -9   1   3      164.67      160.54      9.39 o 
  -8   1   3       68.01       59.63      7.59 o 
  -7   1   3       58.50       53.50      5.40 o 
  -6   1   3      398.17      411.73     12.62 o 
  -5   1   3      154.47      150.41      7.42 o 
  -4   1   3       13.13       11.03      4.57 o 
  -3   1   3      299.69      266.11     32.07 o 
  -2   1   3      290.54      254.42      7.91 o 
  -1   1   3       81.88       87.78      4.38 o 
   0   1   3     3186.31     3479.70     36.98 o 
   1   1   3      400.37      407.89     12.56 o 
   2   1   3       94.50       94.60      7.20 o 
   3   1   3      160.78      160.88      4.76 o 
   4   1   3       85.98       83.25      4.15 o 
   5   1   3      126.00      126.23      5.77 o 
   6   1   3       36.98       29.61      3.67 o 
   7   1   3       12.39       11.41      3.00 o 
   8   1   3      101.10       95.77      6.50 o 
   9   1   3       23.31       24.55      4.17 o 
  10   1   3        6.93        1.09      3.19 o 
  11   1   3       13.65       17.11      4.87 o 
 -13   2   3        6.47        1.75      5.74 o 
 -12   2   3       34.87       48.37     10.51 o 
 -11   2   3       23.64       30.93      6.70 o 
 -10   2   3        2.92        4.29      4.21 o 
  -9   2   3        3.24        1.04      5.21 o 
  -8   2   3      108.86       91.60      9.73 o 
  -7   2   3      330.48      357.96     14.18 o 
  -6   2   3      283.19      272.04     20.83 o 
  -5   2   3       84.73       77.65      6.67 o 
  -4   2   3      253.90      281.24     11.02 o 
  -3   2   3       26.88       27.19      2.39 o 
  -2   2   3      192.93      187.07      6.16 o 
  -1   2   3      185.39      181.98     10.22 o 
   0   2   3      111.60      127.40      9.34 o 
   1   2   3      196.47      211.88     12.36 o 
   2   2   3      319.10      309.30     16.16 o 
   3   2   3      311.40      373.00     15.18 o 
   4   2   3      335.08      382.20     10.08 o 
   5   2   3       10.51        5.72      2.59 o 
   6   2   3       68.98       55.50      8.37 o 
   7   2   3       46.10       61.14     16.89 o 
   8   2   3       75.95       78.54      6.50 o 
   9   2   3       14.81        6.20      4.38 o 
  10   2   3       26.58       26.67      9.83 o 
  11   2   3       14.78       22.68      8.27 o 
  12   2   3        0.71       -4.57      8.08 o 
 -12   3   3        0.32       -0.42      5.42 o 
 -11   3   3        7.92       10.13      5.56 o 
 -10   3   3        4.40        1.27      4.05 o 
  -9   3   3       64.38       74.81      8.81 o 
  -8   3   3      120.95      122.60     11.58 o 
  -7   3   3       13.03       11.13      4.78 o 
  -6   3   3       87.05       83.41      7.76 o 
  -5   3   3       77.43       80.14      7.53 o 
  -4   3   3       26.22       20.64      4.48 o 
  -3   3   3       14.99        9.81      2.74 o 
  -2   3   3       37.57       39.36      4.77 o 
  -1   3   3       42.87       44.98      5.39 o 
   0   3   3      109.83      115.43     11.48 o 
   1   3   3       30.77       39.51      7.88 o 
   2   3   3      163.74      161.27     13.92 o 
   3   3   3      371.26      364.10     20.73 o 
   4   3   3       47.39       49.34      9.15 o 
   5   3   3       39.83       38.61      4.95 o 
   6   3   3        8.07       16.64      7.01 o 
   7   3   3       54.28       48.37     10.02 o 
   8   3   3      124.48      113.87     14.79 o 
   9   3   3       58.05       61.51     12.07 o 
  10   3   3        0.65        3.50      9.25 o 
  11   3   3        5.25       14.11      8.27 o 
 -11   4   3        4.57        3.99      8.47 o 
 -10   4   3        6.28        8.08      5.98 o 
  -9   4   3        3.36       -0.83      5.09 o 
  -8   4   3        8.43        7.98      5.99 o 
  -7   4   3       50.08       41.79      8.27 o 
  -6   4   3       33.52       35.06      6.61 o 
  -5   4   3       13.84       11.41      5.96 o 
  -4   4   3       74.02       71.05     11.68 o 
  -3   4   3      139.52       64.01     48.71 o 
  -2   4   3       97.53       92.21      8.18 o 
  -1   4   3       26.69       45.83     18.78 o 
   0   4   3       26.04       23.26      8.18 o 
   1   4   3      136.40      136.74     14.21 o 
   2   4   3      254.22      265.89     20.24 o 
   3   4   3       33.52       30.85     10.90 o 
   4   4   3       37.26       26.08      9.05 o 
   5   4   3        6.38        0.78      6.42 o 
   6   4   3       10.17       10.02      7.79 o 
   7   4   3       61.66       74.94     14.11 o 
   8   4   3        1.93       11.00      8.86 o 
   9   4   3       18.32       13.24      9.64 o 
  10   4   3       20.05       23.94     11.10 o 
  -9   5   3        6.06        4.09     11.87 o 
  -8   5   3        5.37       11.87      8.66 o 
  -7   5   3        0.58       -5.45      8.66 o 
  -6   5   3       16.51       13.04      8.47 o 
  -5   5   3       29.02       39.03     12.56 o 
  -4   5   3       32.69       36.30     11.97 o 
  -3   5   3       11.56        8.47     10.32 o 
  -2   5   3        7.78        8.95      7.49 o 
  -1   5   3      136.98      150.54     12.00 o 
   0   5   3      163.90      184.72     18.20 o 
   1   5   3       62.71       66.86     12.26 o 
   2   5   3       11.47       13.82      8.66 o 
   3   5   3       24.76       37.96     11.97 o 
   4   5   3       34.22       40.97     12.75 o 
   5   5   3       12.89       23.16     11.29 o 
   6   5   3        1.44        8.86      8.08 o 
   7   5   3        3.69       -2.43      9.54 o 
   8   5   3       15.41       22.77     12.46 o 
   9   5   3        7.49        3.31      8.56 o 
  -6   6   3       11.11       20.44     14.99 o 
  -5   6   3        5.26       -1.75      7.98 o 
  -4   6   3        2.00        2.24      7.98 o 
  -3   6   3        9.51        7.98     11.10 o 
  -2   6   3       10.68       42.73     13.43 o 
   0   6   3        2.60        2.04      6.13 o 
   1   6   3       26.60       41.07     11.48 o 
   2   6   3       36.47       34.55     12.56 o 
   3   6   3        7.91       11.29     10.61 o 
   4   6   3        2.23       -0.39     11.00 o 
   5   6   3       19.11       23.16     11.39 o 
   6   6   3       20.46       30.56     12.65 o 
  -6  -6   4        2.64        4.28      6.52 o 
  -3  -6   4        1.23       15.18      9.15 o 
  -2  -6   4        0.91        1.93      3.90 o 
  -1  -6   4        9.13        8.48      4.09 o 
   0  -6   4       15.70       15.11      4.19 o 
   1  -6   4        3.01        8.97      4.32 o 
   2  -6   4       21.02       21.02      7.40 o 
   4  -6   4       11.12        9.54      9.25 o 
   5  -6   4        9.76       19.17      9.93 o 
   6  -6   4        4.55        4.67      8.66 o 
  -9  -5   4        1.29        3.80      7.88 o 
  -8  -5   4        5.17        5.84      7.79 o 
  -7  -5   4        8.46        8.56      6.03 o 
  -6  -5   4        4.66        9.54      8.08 o 
  -5  -5   4        2.30       -1.07      4.87 o 
  -4  -5   4       59.38       64.62     11.10 o 
  -3  -5   4       72.96       97.42     12.36 o 
  -2  -5   4       85.59       75.58     14.74 o 
  -1  -5   4       45.60       49.39      5.89 o 
   0  -5   4       19.53       22.13      4.82 o 
   1  -5   4       89.29       93.66      7.15 o 
   2  -5   4      108.38      100.37      8.28 o 
   3  -5   4       12.41       20.11      4.85 o 
   4  -5   4        0.62        6.23      7.59 o 
   5  -5   4       26.90       39.32     11.48 o 
   6  -5   4       10.72       16.35      8.56 o 
   7  -5   4        4.78       11.48      8.95 o 
   8  -5   4        1.49        9.73     11.68 o 
 -11  -4   4        0.20       -1.07      4.57 o 
 -10  -4   4        8.14        4.38      5.26 o 
  -9  -4   4       12.52        5.06      5.35 o 
  -8  -4   4       10.38       10.02      5.74 o 
  -7  -4   4       15.45       12.26      6.81 o 
  -6  -4   4      146.50      148.03     14.01 o 
  -5  -4   4       58.04       75.14     10.71 o 
  -4  -4   4       87.10       87.50     10.61 o 
  -3  -4   4       88.48       93.72      9.93 o 
  -2  -4   4       96.66       98.49      9.93 o 
  -1  -4   4      246.09      241.62      8.39 o 
   0  -4   4      210.48      218.85      7.78 o 
   1  -4   4      199.40      180.25      8.43 o 
   2  -4   4       44.81       36.95      5.09 o 
   3  -4   4      234.58      223.42     10.29 o 
   4  -4   4       25.54       24.80      3.99 o 
   5  -4   4       33.67       34.72      5.36 o 
   6  -4   4        8.46        8.37      7.10 o 
   7  -4   4        2.59        2.24      9.05 o 
   8  -4   4       46.95       47.69     13.82 o 
   9  -4   4        6.43        9.64      7.88 o 
  10  -4   4        0.81       -0.68      6.91 o 
 -12  -3   4       15.89       13.24      6.33 o 
 -11  -3   4        9.43        5.94      4.77 o 
 -10  -3   4       23.63       17.42      5.94 o 
  -9  -3   4       20.67       17.23      6.72 o 
  -8  -3   4       64.90       75.82     10.41 o 
  -7  -3   4      216.58      206.23     15.18 o 
  -6  -3   4       96.34       83.90      9.25 o 
  -5  -3   4       44.79       43.21      7.49 o 
  -4  -3   4       82.28       78.35      8.47 o 
  -3  -3   4       23.05       20.73      5.26 o 
  -2  -3   4       53.73       52.65      6.52 o 
  -1  -3   4       69.03       68.93      4.16 o 
   0  -3   4       98.16      100.90      4.54 o 
   1  -3   4      262.72      248.87     10.19 o 
   2  -3   4      579.20      575.80     22.09 o 
   3  -3   4       70.64       73.73      7.10 o 
   4  -3   4       58.81       58.20      4.71 o 
   5  -3   4      127.25      149.46      8.20 o 
   6  -3   4       54.50       52.73      5.71 o 
   7  -3   4       41.18       35.72      9.15 o 
   8  -3   4       35.82       30.66      9.25 o 
   9  -3   4       33.34       40.49     10.22 o 
  10  -3   4       10.15       12.17      7.79 o 
  11  -3   4        9.36       15.57      8.95 o 
 -12  -2   4        0.01        1.07      4.19 o 
 -11  -2   4       12.65       13.24      6.52 o 
 -10  -2   4       22.83       27.25      6.52 o 
  -9  -2   4      105.18       98.10     10.32 o 
  -8  -2   4      109.47      109.20     10.22 o 
  -7  -2   4      134.13      120.59     10.41 o 
  -6  -2   4      134.55      123.60      9.64 o 
  -5  -2   4       65.45       57.23      7.20 o 
  -4  -2   4        9.27        7.40      4.09 o 
  -3  -2   4       26.10       20.83      4.38 o 
  -2  -2   4      181.36      192.41      9.73 o 
  -1  -2   4      284.81      265.26     13.78 o 
   0  -2   4      375.16      365.67     19.18 o 
   1  -2   4       19.46       21.83      3.38 o 
   2  -2   4      715.16      726.31     16.74 o 
   3  -2   4      469.27      469.74     10.68 o 
   4  -2   4       38.84       36.25      3.52 o 
   5  -2   4        4.57        6.19      2.53 o 
   6  -2   4        4.48        1.83      2.64 o 
   7  -2   4       70.50       76.65      7.88 o 
   8  -2   4       55.76       68.97      6.73 o 
   9  -2   4       35.76       29.10      9.64 o 
  10  -2   4        1.49        0.10      4.48 o 
  11  -2   4        7.99       17.42      7.88 o 
  12  -2   4        8.23       11.78      7.49 o 
 -13  -1   4        4.70        1.27      4.19 o 
 -12  -1   4       12.14        8.86      5.16 o 
 -11  -1   4       19.92       24.82      6.42 o 
 -10  -1   4       15.82        3.21      4.09 o 
  -9  -1   4       29.92       24.33      5.84 o 
  -8  -1   4      102.30       83.41      8.66 o 
  -7  -1   4      268.51      231.93     12.46 o 
  -6  -1   4      165.14      164.19     11.10 o 
  -5  -1   4      179.43      168.28     10.51 o 
  -4  -1   4      183.79      178.40      9.64 o 
  -3  -1   4     1249.54     1257.65     23.36 o 
  -2  -1   4      586.54      638.55     19.84 o 
  -1  -1   4     1224.98     1288.99     60.65 o 
   0  -1   4      746.07      637.72     49.98 o 
   1  -1   4      619.32      520.39     48.42 o 
   2  -1   4      285.70      285.28      7.46 o 
   3  -1   4      349.89      363.44      8.71 o 
   4  -1   4      339.21      357.73     21.75 o 
   5  -1   4       24.67       23.91      3.99 o 
   6  -1   4        8.55        8.10      3.22 o 
   7  -1   4       57.89       60.12      5.54 o 
   8  -1   4        3.07        2.81      3.13 o 
   9  -1   4        8.51        6.88      3.74 o 
  10  -1   4       45.37       59.27      9.64 o 
  11  -1   4       11.27       10.22      4.96 o 
  12  -1   4        2.29       -4.67      4.67 o 
 -13   0   4        1.84        1.27      6.03 o 
 -12   0   4        0.02       -0.49      3.70 o 
 -11   0   4        1.90        0.19      3.89 o 
 -10   0   4        4.37       -4.28      4.67 o 
  -9   0   4      211.15      210.91     14.70 o 
  -8   0   4        0.03        5.10      4.28 o 
  -7   0   4       26.85       22.97      5.16 o 
  -6   0   4     1012.25      991.80     54.02 o 
  -5   0   4     1773.69     1808.37     22.94 o 
  -4   0   4      543.32      514.19     39.71 o 
  -3   0   4       60.56       54.60      3.09 o 
  -2   0   4        5.02        4.97      1.99 o 
  -1   0   4      878.53      853.37      9.09 o 
   0   0   4      932.86      945.75     22.47 o 
   1   0   4     1644.86     1725.35     17.25 o 
   2   0   4      213.14      212.95      8.86 o 
   3   0   4       66.77       56.70      3.75 o 
   4   0   4       16.14       12.39      2.65 o 
   5   0   4       21.13       21.08      3.65 o 
   6   0   4       45.88       46.68      4.42 o 
   7   0   4       25.65       21.01      3.54 o 
   8   0   4       38.93       41.97      4.65 o 
   9   0   4       27.12       24.22      3.98 o 
  10   0   4       13.55       11.62      4.43 o 
  11   0   4        6.42        6.06      3.18 o 
  12   0   4        0.17        1.75      4.48 o 
 -13   1   4        4.69       11.19      7.59 o 
 -12   1   4       12.09       10.02      6.72 o 
 -11   1   4       19.09       17.91      6.23 o 
 -10   1   4       16.12       11.87      6.62 o 
  -9   1   4       30.31       28.26      4.86 o 
  -8   1   4      103.55       98.26      7.29 o 
  -7   1   4      269.12      260.74     21.75 o 
  -6   1   4      166.36      170.26      4.68 o 
  -5   1   4      178.94      181.70     11.29 o 
  -4   1   4      187.10      209.12      8.64 o 
  -3   1   4     1256.99     1231.29     31.29 o 
  -2   1   4      598.96      661.12     41.56 o 
  -1   1   4     1220.91     1221.46    186.62 o 
   0   1   4      738.75      766.54     16.06 o 
   1   1   4      626.26      571.50     14.60 o 
   2   1   4      292.93      284.87     12.26 o 
   3   1   4      354.65      374.96      7.12 o 
   4   1   4      337.38      366.11     16.98 o 
   5   1   4       23.07       23.72      2.85 o 
   6   1   4        8.36        8.07      2.27 o 
   7   1   4       58.34       59.68      4.89 o 
   8   1   4        3.07        6.66      2.73 o 
   9   1   4        8.04        3.00      4.04 o 
  10   1   4       45.03       45.34      5.83 o 
  11   1   4       10.91       12.26      6.52 o 
  12   1   4        2.25        3.89      6.42 o 
 -12   2   4        0.01       -2.82      5.06 o 
 -11   2   4       12.41       12.72      5.17 o 
 -10   2   4       22.80       26.17      8.32 o 
  -9   2   4      106.12      108.32      9.08 o 
  -8   2   4      110.42      127.73     13.09 o 
  -7   2   4      134.08      129.53      9.28 o 
  -6   2   4      132.98      129.10      8.40 o 
  -5   2   4       67.42       58.66      5.63 o 
  -4   2   4       10.40        8.71      3.62 o 
  -3   2   4       26.19       26.47      2.55 o 
  -2   2   4      180.60      169.47     22.60 o 
  -1   2   4      280.56      297.62     12.56 o 
   0   2   4      384.11      433.78     16.45 o 
   1   2   4       19.81       23.65      6.03 o 
   2   2   4      712.90      761.77     23.75 o 
   3   2   4      464.90      540.19     47.59 o 
   4   2   4       39.67       36.51      4.77 o 
   5   2   4        4.11        5.65      2.37 o 
   6   2   4        4.43        3.45      2.42 o 
   7   2   4       72.18       71.66      5.76 o 
   8   2   4       54.63       42.73     10.12 o 
   9   2   4       35.84       29.20      8.86 o 
  10   2   4        1.45        1.56      6.03 o 
  11   2   4        8.08        7.30      8.56 o 
  12   2   4        8.26       15.09     10.32 o 
 -12   3   4       15.84       20.18      6.92 o 
 -11   3   4        9.43       11.98     15.47 o 
 -10   3   4       24.03       20.00      5.60 o 
  -9   3   4       20.36       17.08      5.92 o 
  -8   3   4       63.84       60.09      7.84 o 
  -7   3   4      216.03      233.72     13.44 o 
  -6   3   4       98.47       84.45      8.34 o 
  -5   3   4       44.78       34.83      5.90 o 
  -4   3   4       80.00       71.29      7.34 o 
  -3   3   4       23.12       19.80      3.10 o 
  -2   3   4       55.24       54.26      6.76 o 
  -1   3   4       68.86       82.05      9.34 o 
   0   3   4       96.36      115.33     11.29 o 
   1   3   4      261.44      239.42     16.45 o 
   2   3   4      573.87      640.31     27.64 o 
   3   3   4       69.96       78.64     10.80 o 
   4   3   4       59.19       84.77     12.85 o 
   5   3   4      128.34      155.72     15.57 o 
   6   3   4       56.57       52.85     10.32 o 
   7   3   4       40.34       35.82      9.54 o 
   8   3   4       35.77       25.11      8.56 o 
   9   3   4       33.69       37.37     10.22 o 
  10   3   4       10.52       18.69     10.12 o 
  11   3   4        9.51        7.30      9.73 o 
 -11   4   4        0.18        1.21      7.35 o 
 -10   4   4        7.87        5.50      4.79 o 
  -9   4   4       12.22       13.98      5.97 o 
  -8   4   4       10.54        9.11      4.99 o 
  -7   4   4       15.30       12.32      4.48 o 
  -6   4   4      145.39      133.47     12.94 o 
  -5   4   4       58.60       57.67      8.37 o 
  -4   4   4       88.96       80.98     13.63 o 
  -3   4   4       88.81      101.51     13.72 o 
  -2   4   4       97.45       91.87      7.59 o 
  -1   4   4      246.94      266.58     17.42 o 
   0   4   4      211.40      237.28     17.32 o 
   1   4   4      198.12      207.40     18.01 o 
   2   4   4       44.10       48.18     10.51 o 
   3   4   4      235.77      243.51     21.02 o 
   4   4   4       26.04       25.40      8.86 o 
   5   4   4       33.37       33.87     11.39 o 
   6   4   4        8.49        3.89      8.66 o 
   7   4   4        2.52        5.16      9.34 o 
   8   4   4       47.18       35.72     11.29 o 
   9   4   4        6.53       13.72      9.44 o 
  10   4   4        0.81       -3.89      7.40 o 
  -9   5   4        1.34       -2.19      5.52 o 
  -8   5   4        5.08        5.21      6.61 o 
  -7   5   4        8.49       17.62     12.26 o 
  -6   5   4        4.74        8.56      9.15 o 
  -5   5   4        2.27        1.17     10.90 o 
  -4   5   4       58.84       61.12     13.33 o 
  -3   5   4       73.95       78.64     15.38 o 
  -2   5   4       86.94      112.41     16.45 o 
  -1   5   4       45.62       47.79     10.80 o 
   0   5   4       19.88       23.16      8.37 o 
   1   5   4       89.57      103.94     14.89 o 
   2   5   4      109.92      119.22     15.96 o 
   3   5   4       12.90       18.30      8.37 o 
   4   5   4        0.66       -0.29      7.01 o 
   5   5   4       26.80       25.89     10.32 o 
   6   5   4       10.64       12.85     11.48 o 
   7   5   4        4.73       -0.97     10.22 o 
   8   5   4        1.51       -0.97      7.49 o 
  -6   6   4        2.57        0.29     12.07 o 
  -5   6   4       12.43       19.08     11.10 o 
  -4   6   4        9.36       -0.88     10.41 o 
  -3   6   4        1.21       -0.58      9.15 o 
   1   6   4        3.03       -2.14      8.47 o 
   2   6   4       21.03       11.48     11.78 o 
   3   6   4       27.35       40.49     12.75 o 
   4   6   4       11.43       10.51     11.00 o 
   5   6   4        9.91       21.22     10.61 o 
   6   6   4        4.54        3.31     10.12 o 
  -4  -6   5       10.60        3.50      5.94 o 
  -3  -6   5       10.41        6.36      4.92 o 
  -2  -6   5        7.02        5.71      4.76 o 
  -1  -6   5        0.13        1.19      4.36 o 
   0  -6   5       11.00       12.33      4.45 o 
   1  -6   5       34.10       25.75      5.80 o 
   2  -6   5       12.09       14.01      7.10 o 
   4  -6   5        3.90       -1.56      9.64 o 
   5  -6   5        5.55       17.62     10.32 o 
  -9  -5   5        3.35        5.16      7.79 o 
  -8  -5   5        3.62        5.26      7.10 o 
  -7  -5   5        2.80        5.06      7.01 o 
  -6  -5   5       34.26       46.04     10.02 o 
  -5  -5   5       42.58       52.46     10.41 o 
  -4  -5   5       41.84       53.63      8.95 o 
  -3  -5   5       39.81       40.58      9.34 o 
  -2  -5   5       21.18       17.10      5.65 o 
  -1  -5   5       99.56       95.39      7.62 o 
   0  -5   5       42.62       46.11      5.73 o 
   1  -5   5       25.22       17.49      8.13 o 
   2  -5   5       53.69       52.86      7.15 o 
   3  -5   5       23.49       26.37      5.30 o 
   4  -5   5        5.67        8.27      6.03 o 
   5  -5   5        5.00        6.03      8.27 o 
   6  -5   5        1.57       -2.92      5.94 o 
   7  -5   5        7.82       10.32      9.15 o 
   8  -5   5        7.87       14.60      9.44 o 
 -10  -4   5        4.93        6.42      5.26 o 
  -9  -4   5        0.58       -3.02      3.89 o 
  -8  -4   5        7.37        4.09      6.13 o 
  -7  -4   5       65.28       70.95     10.61 o 
  -6  -4   5        5.02        7.59      5.64 o 
  -5  -4   5       61.59       56.55      8.76 o 
  -4  -4   5      121.26      130.81     12.07 o 
  -3  -4   5       84.74       91.39      9.73 o 
  -2  -4   5      101.39      107.65      6.11 o 
  -1  -4   5       15.56       15.55      2.97 o 
   0  -4   5       33.37       31.85      4.39 o 
   1  -4   5        8.47        8.85      3.83 o 
   2  -4   5      254.20      247.98     11.62 o 
   3  -4   5       45.03       38.84      4.50 o 
   4  -4   5       16.12       17.77      3.51 o 
   5  -4   5       79.08       82.81      6.26 o 
   6  -4   5        6.32        6.91      6.72 o 
   7  -4   5       16.03       13.43     10.22 o 
   8  -4   5        1.71        1.75      9.25 o 
   9  -4   5       19.14       24.72     11.48 o 
  10  -4   5        4.29       -1.95      7.59 o 
 -12  -3   5        4.52        5.35      6.23 o 
 -11  -3   5       14.00        5.26      4.96 o 
 -10  -3   5       31.26       25.69      7.30 o 
  -9  -3   5       53.27       43.70      7.59 o 
  -8  -3   5       33.76       27.54      6.52 o 
  -7  -3   5       13.70       12.94      5.84 o 
  -6  -3   5      186.89      182.58     12.75 o 
  -5  -3   5       21.50       20.15      4.87 o 
  -4  -3   5       41.44       40.68      5.74 o 
  -3  -3   5       13.41       14.99      4.67 o 
  -2  -3   5        2.57        3.15      2.22 o 
  -1  -3   5      125.51      121.40      5.13 o 
   0  -3   5      176.37      167.23      7.21 o 
   1  -3   5       15.64       17.68      2.35 o 
   2  -3   5       20.93       24.00      5.79 o 
   3  -3   5      179.05      159.72      7.67 o 
   4  -3   5       63.59       60.19      5.69 o 
   5  -3   5        2.68        4.40      3.89 o 
   6  -3   5       17.32       18.19      3.31 o 
   7  -3   5       74.24       88.43      7.56 o 
   8  -3   5       58.63       77.96     13.14 o 
   9  -3   5       13.80       22.97     10.51 o 
  10  -3   5        0.12        1.27      6.52 o 
  11  -3   5       11.16       15.96      7.69 o 
 -12  -2   5       45.09       44.09      9.34 o 
 -11  -2   5       16.01       16.93      6.23 o 
 -10  -2   5        3.52        2.82      3.60 o 
  -9  -2   5       16.91        8.27      4.87 o 
  -8  -2   5      100.11       87.98      9.44 o 
  -7  -2   5      258.99      233.49     13.63 o 
  -6  -2   5      231.33      207.89     12.26 o 
  -5  -2   5       24.91       26.76      4.87 o 
  -4  -2   5       47.61       48.86      5.84 o 
  -3  -2   5      111.46      108.81      7.59 o 
  -2  -2   5       33.31       33.02      2.93 o 
  -1  -2   5      310.52      304.84     11.03 o 
   0  -2   5      216.90      231.08     14.76 o 
   1  -2   5      707.32      696.74     25.89 o 
   2  -2   5      429.28      403.02     11.01 o 
   3  -2   5        4.78        6.91      2.87 o 
   4  -2   5       28.63       31.14      3.61 o 
   5  -2   5       42.00       48.10      3.78 o 
   6  -2   5       48.31       48.98      5.44 o 
   7  -2   5       65.35       65.99      6.12 o 
   8  -2   5       10.54       10.64      5.16 o 
   9  -2   5        5.22        3.41      7.30 o 
  10  -2   5       23.05       19.95      7.20 o 
  11  -2   5       10.53       10.22      5.94 o 
  12  -2   5        0.23       -1.65      4.57 o 
 -13  -1   5        9.46        5.45      5.06 o 
 -12  -1   5        0.62        3.50      5.55 o 
 -11  -1   5       15.89       14.21      6.42 o 
 -10  -1   5       25.47       28.42      6.52 o 
  -9  -1   5       52.15       43.80      7.79 o 
  -8  -1   5       26.17       27.54      5.64 o 
  -7  -1   5       32.48       31.63      5.94 o 
  -6  -1   5      342.10      291.88     14.40 o 
  -5  -1   5      307.90      313.10     13.82 o 
  -4  -1   5       10.68       13.04      3.99 o 
  -3  -1   5       12.95       11.50      2.14 o 
  -2  -1   5      694.74      697.12     28.88 o 
  -1  -1   5       45.83       52.00      3.05 o 
   0  -1   5      456.31      486.02     32.01 o 
   1  -1   5      178.32      162.71      7.01 o 
   2  -1   5      252.28      267.02     15.28 o 
   3  -1   5      304.50      292.31      8.40 o 
   4  -1   5      180.54      190.26      8.04 o 
   5  -1   5       70.46       63.66      5.33 o 
   6  -1   5       24.85       24.01      6.18 o 
   7  -1   5        1.75        1.48      2.45 o 
   8  -1   5       90.74      109.69      8.52 o 
   9  -1   5       63.54       64.06      8.86 o 
  10  -1   5        6.65        5.55      4.67 o 
  11  -1   5        9.85        8.37      4.67 o 
  12  -1   5        9.96       23.26      7.30 o 
 -13   0   5        4.07        0.49      4.19 o 
 -12   0   5       24.24       24.33      7.98 o 
 -11   0   5        3.44        1.17      4.48 o 
 -10   0   5       36.89       31.44      7.69 o 
  -9   0   5       18.03       18.88      5.74 o 
  -8   0   5       93.97       96.35     10.32 o 
  -7   0   5       41.20       38.76      4.61 o 
  -6   0   5       44.83       45.57      4.76 o 
  -5   0   5      202.34      226.84      7.15 o 
  -4   0   5      329.84      319.96     11.01 o 
  -3   0   5       31.17       33.23      2.90 o 
  -2   0   5       31.10       40.05      2.90 o 
  -1   0   5        9.30       10.26      1.85 o 
   0   0   5       56.63       59.52      5.68 o 
   1   0   5     1085.81     1082.48     21.36 o 
   2   0   5       68.05       66.47      5.74 o 
   3   0   5      135.64      138.14      5.91 o 
   4   0   5        0.01       -0.47      2.05 o 
   5   0   5        7.07        4.12      3.16 o 
   6   0   5       37.29       35.83      4.37 o 
   7   0   5      149.59      144.51      7.88 o 
   8   0   5        0.24        1.27      2.63 o 
   9   0   5        0.16        1.08      3.22 o 
  10   0   5      142.04      160.52      9.65 o 
  11   0   5        7.76        9.54      4.59 o 
 -13   1   5        9.39       26.47      8.76 o 
 -12   1   5        0.62       -2.63      6.33 o 
 -11   1   5       15.88       23.26      6.91 o 
 -10   1   5       24.59       24.43      6.72 o 
  -9   1   5       52.89       50.64      5.69 o 
  -8   1   5       25.83       27.78      5.11 o 
  -7   1   5       31.96       32.07      4.97 o 
  -6   1   5      338.34      368.79     20.70 o 
  -5   1   5      303.26      310.34     17.81 o 
  -4   1   5       10.37        9.73      1.26 o 
  -3   1   5       12.88       13.46      1.52 o 
  -2   1   5      703.57      697.83     25.53 o 
  -1   1   5       49.86       52.59      3.54 o 
   0   1   5      462.12      453.44     13.24 o 
   1   1   5      176.46      176.16      9.05 o 
   2   1   5      252.71      262.20     12.07 o 
   3   1   5      308.73      314.82     14.31 o 
   4   1   5      183.56      199.47      6.07 o 
   5   1   5       69.59       60.56      6.86 o 
   6   1   5       24.65       23.25      3.24 o 
   7   1   5        2.12       -0.51      2.63 o 
   8   1   5       89.10       89.99      6.38 o 
   9   1   5       63.51       50.60     11.53 o 
  10   1   5        6.66       13.63      7.69 o 
  11   1   5       10.06       15.47      8.95 o 
  12   1   5       10.00       10.22      7.20 o 
 -12   2   5       45.30       66.86     12.75 o 
 -11   2   5       16.50       17.03      7.10 o 
 -10   2   5        3.67        7.01      5.23 o 
  -9   2   5       16.82       17.90      5.63 o 
  -8   2   5      101.37       97.13     14.06 o 
  -7   2   5      256.15      254.20     12.35 o 
  -6   2   5      232.57      250.30     12.17 o 
  -5   2   5       24.66       24.31      4.56 o 
  -4   2   5       46.37       48.29      5.69 o 
  -3   2   5      116.40      108.20      8.30 o 
  -2   2   5       35.68       34.93      4.91 o 
  -1   2   5      311.19      382.20     14.70 o 
   0   2   5      214.95      255.29     13.24 o 
   1   2   5      719.88      741.92     22.77 o 
   2   2   5      428.87      450.42     19.47 o 
   3   2   5        4.94        2.43      4.48 o 
   4   2   5       28.80       25.36      2.93 o 
   5   2   5       43.26       48.76      5.06 o 
   6   2   5       49.94       45.35      8.18 o 
   7   2   5       65.28       62.58     10.22 o 
   8   2   5       10.54       13.43      6.91 o 
   9   2   5        4.93        1.07      7.49 o 
  10   2   5       22.92       43.31     10.02 o 
  11   2   5       10.45       18.01      9.83 o 
  12   2   5        0.22       -0.19      9.25 o 
 -12   3   5        4.57        6.72      8.47 o 
 -11   3   5       14.07       12.03      5.11 o 
 -10   3   5       31.64       60.72     16.64 o 
  -9   3   5       54.39       60.49     10.41 o 
  -8   3   5       33.67       30.30      8.37 o 
  -7   3   5       13.41       13.76      4.78 o 
  -6   3   5      187.63      186.66     17.18 o 
  -5   3   5       23.17       19.50      4.64 o 
  -4   3   5       42.64       31.74      5.26 o 
  -3   3   5       13.40       15.82      2.93 o 
  -2   3   5        2.14        3.41      4.96 o 
  -1   3   5      125.45      144.63     11.48 o 
   0   3   5      177.27      202.54     14.70 o 
   1   3   5       15.84       17.91      7.10 o 
   2   3   5       20.30       14.89      6.23 o 
   3   3   5      179.66      182.00     15.67 o 
   4   3   5       65.50       79.03     12.07 o 
   5   3   5        2.47        7.49      6.62 o 
   6   3   5       17.29       26.38      8.37 o 
   7   3   5       76.13       86.52     13.53 o 
   8   3   5       58.18       61.80     12.17 o 
   9   3   5       14.11       10.51      8.08 o 
  10   3   5        0.12       -0.10      9.25 o 
  11   3   5       11.06       17.81     10.71 o 
 -10   4   5        4.96        6.92      5.64 o 
  -9   4   5        0.54        0.39      5.58 o 
  -8   4   5        7.41        9.36      5.05 o 
  -7   4   5       65.93       56.20     10.95 o 
  -6   4   5        5.33        6.12      5.36 o 
  -5   4   5       61.55       47.97      7.98 o 
  -4   4   5      120.76      107.35     15.38 o 
  -3   4   5       87.23       88.66     13.14 o 
  -2   4   5      102.02      110.95     11.68 o 
  -1   4   5       15.37       18.88      7.20 o 
   0   4   5       33.56       47.20     10.41 o 
   1   4   5        7.82        4.96      6.13 o 
   2   4   5      252.60      274.85     21.31 o 
   3   4   5       45.96       35.33     11.00 o 
   4   4   5       16.37       18.69      9.44 o 
   5   4   5       79.68       88.86     13.92 o 
   6   4   5        6.88        9.34      7.01 o 
   7   4   5       15.69       23.94     10.90 o 
   8   4   5        1.71        5.94     10.02 o 
   9   4   5       19.38       30.17     12.85 o 
  10   4   5        4.31        6.42     11.19 o 
  -9   5   5        3.40        8.82      6.34 o 
  -8   5   5        3.56        1.86      6.23 o 
  -7   5   5        2.77        7.10      9.25 o 
  -6   5   5       34.27       36.79     14.31 o 
  -5   5   5       42.65       48.96     14.21 o 
  -4   5   5       41.97       41.85     10.90 o 
  -3   5   5       39.74       38.64     12.94 o 
  -1   5   5      101.03       54.60     11.19 o 
   0   5   5       42.11       39.71     10.61 o 
   1   5   5       25.07       22.09      8.76 o 
   2   5   5       53.36       47.79     12.65 o 
   3   5   5       24.26       24.23      9.54 o 
   4   5   5        5.82        9.44      8.47 o 
   5   5   5        5.22        2.73      8.08 o 
   6   5   5        1.56        2.14      7.98 o 
   7   5   5        7.67        3.60      9.05 o 
   8   5   5        7.83       19.37     11.29 o 
  -6   6   5       10.20       20.54     12.46 o 
  -5   6   5        1.39       -2.14      9.44 o 
  -4   6   5       10.54        7.20      8.47 o 
   1   6   5       34.23       35.33     12.46 o 
   2   6   5       12.33       20.63     12.26 o 
   3   6   5        7.86       11.29      9.34 o 
   4   6   5        3.85       12.36     11.10 o 
   5   6   5        5.50        5.74     11.29 o 
  -5  -6   6       13.38       16.39      5.57 o 
  -4  -6   6        3.37        6.57      5.54 o 
  -3  -6   6        5.42        2.68      4.79 o 
  -2  -6   6        4.04        3.38      4.02 o 
  -1  -6   6        5.07        9.91      4.78 o 
   0  -6   6        2.18        0.32      5.40 o 
   1  -6   6        0.19        2.77      5.74 o 
   2  -6   6       13.78       16.84      7.30 o 
   4  -6   6        2.66        2.24      7.01 o 
   5  -6   6        1.56        0.78      9.15 o 
  -8  -5   6       10.87       14.40      6.13 o 
  -7  -5   6       13.37       15.18      7.30 o 
  -6  -5   6        0.53        1.75      5.64 o 
  -5  -5   6        7.39        3.70      4.19 o 
  -4  -5   6       58.16       51.59      8.02 o 
  -3  -5   6       48.34       65.69      7.30 o 
  -2  -5   6        6.36        5.97      4.21 o 
  -1  -5   6       12.12        8.24      3.59 o 
   0  -5   6       59.38       53.64     10.32 o 
   1  -5   6       23.89       26.17      5.86 o 
   2  -5   6       64.46       65.21      7.02 o 
   3  -5   6       25.10       21.81      4.43 o 
   4  -5   6        2.09        1.95      3.70 o 
   5  -5   6       10.97       13.04      9.34 o 
   6  -5   6        1.82        7.69      7.98 o 
   7  -5   6        3.56       11.58     10.90 o 
   8  -5   6        0.68        3.50     10.80 o 
 -10  -4   6        8.84       13.82      5.64 o 
  -9  -4   6        3.62        6.03      6.23 o 
  -8  -4   6        5.12        4.28      4.19 o 
  -7  -4   6       16.96       21.41      7.01 o 
  -6  -4   6      127.91      126.33     11.68 o 
  -5  -4   6       43.10       53.43      8.27 o 
  -4  -4   6        1.02       -0.30      3.09 o 
  -3  -4   6       22.53       15.73      3.37 o 
  -2  -4   6       43.50       48.47      4.40 o 
  -1  -4   6      182.59      193.91      9.61 o 
   0  -4   6       72.59       55.56      6.71 o 
   1  -4   6       57.39       54.11      6.00 o 
   2  -4   6        7.12       12.46      6.76 o 
   3  -4   6       89.51       87.23      6.87 o 
   4  -4   6       35.98       33.47      4.85 o 
   5  -4   6        1.14        1.56      2.36 o 
   6  -4   6       26.40       28.03     11.68 o 
   7  -4   6        0.72       -3.02      6.33 o 
   8  -4   6       20.93       24.43      9.83 o 
   9  -4   6        2.82        0.19      7.88 o 
  10  -4   6        2.98        4.67      8.18 o 
 -11  -3   6       13.12        7.98      4.57 o 
 -10  -3   6        4.51        3.70      5.94 o 
  -9  -3   6        1.15        0.10      3.41 o 
  -8  -3   6       21.67       19.17      5.35 o 
  -7  -3   6      196.02      177.23     12.94 o 
  -6  -3   6       31.00       25.89      5.94 o 
  -5  -3   6        3.93        5.35      4.38 o 
  -4  -3   6       48.44       44.67      6.33 o 
  -3  -3   6       36.14       36.66      3.51 o 
  -2  -3   6       93.23       87.42      4.72 o 
  -1  -3   6       18.90       15.47      2.44 o 
   0  -3   6       83.24       76.85      4.04 o 
   1  -3   6       33.71       34.28      5.12 o 
   2  -3   6       73.51       68.34      5.74 o 
   3  -3   6       56.79       52.73      4.92 o 
   4  -3   6       96.14      113.69      7.69 o 
   5  -3   6       91.60       96.41      5.90 o 
   6  -3   6       19.38       16.04      3.34 o 
   7  -3   6       44.08       41.39      6.03 o 
   8  -3   6       20.74       13.63      9.44 o 
   9  -3   6       13.12       21.31      9.93 o 
  10  -3   6       14.54       16.55      9.93 o 
  11  -3   6        2.26        0.19      9.15 o 
 -12  -2   6        2.27        1.46      4.28 o 
 -11  -2   6        8.11       11.00      4.96 o 
 -10  -2   6       12.33       13.24      6.13 o 
  -9  -2   6       64.32       58.69      8.27 o 
  -8  -2   6       55.58       49.15      6.91 o 
  -7  -2   6       32.39       24.43      6.33 o 
  -6  -2   6       60.33       56.94      7.10 o 
  -5  -2   6       99.52       97.52      8.37 o 
  -4  -2   6       54.98       54.84      4.11 o 
  -3  -2   6       71.22       74.62      4.02 o 
  -2  -2   6      714.09      742.81     11.15 o 
  -1  -2   6       95.43       89.88      4.16 o 
   0  -2   6      274.09      300.28     12.11 o 
   1  -2   6       28.23       28.70      3.84 o 
   2  -2   6      342.74      333.18     12.07 o 
   3  -2   6      136.95      134.21      7.45 o 
   4  -2   6       12.53       14.57      3.06 o 
   5  -2   6       26.93       24.67      3.22 o 
   6  -2   6       11.11       10.83      3.69 o 
   7  -2   6       35.95       51.77      6.00 o 
   8  -2   6      100.16      109.86      8.32 o 
   9  -2   6       35.19       43.60     10.61 o 
  10  -2   6        0.84        3.89      7.69 o 
  11  -2   6       19.13       12.85      7.79 o 
  12  -2   6       13.33       18.20      7.30 o 
 -13  -1   6        6.63       10.02      6.91 o 
 -12  -1   6        8.12        9.05      5.45 o 
 -11  -1   6        4.42        4.57      5.64 o 
 -10  -1   6        2.25        0.19      3.41 o 
  -9  -1   6       13.05        7.59      4.57 o 
  -8  -1   6       76.29       74.65      8.66 o 
  -7  -1   6      148.66      134.70     11.19 o 
  -6  -1   6        7.13        3.02      3.21 o 
  -5  -1   6      284.51      273.68      9.99 o 
  -4  -1   6      367.28      387.97      8.29 o 
  -3  -1   6      340.36      312.33     13.19 o 
  -2  -1   6      285.04      300.53     19.66 o 
  -1  -1   6      159.35      186.18      6.03 o 
   0  -1   6      209.88      225.70      5.44 o 
   1  -1   6     1803.19     1749.73     90.81 o 
   2  -1   6      344.63      327.17      9.42 o 
   3  -1   6      268.93      248.81     17.32 o 
   4  -1   6       64.35       68.21      5.19 o 
   5  -1   6       47.77       47.60      4.96 o 
   6  -1   6       19.52       15.02      3.81 o 
   7  -1   6       35.54       39.49      5.19 o 
   8  -1   6       21.73       18.69      4.32 o 
   9  -1   6       38.06       35.10      5.08 o 
  10  -1   6       60.83       92.95     11.87 o 
  11  -1   6        8.65        8.76      6.52 o 
  12  -1   6        1.46        3.02      4.38 o 
 -13   0   6        1.69       -0.29      4.96 o 
 -12   0   6        3.00       -2.92      4.09 o 
 -11   0   6       25.50       30.17      7.59 o 
 -10   0   6        5.21        4.87      4.96 o 
  -9   0   6       69.04       78.93     10.12 o 
  -8   0   6       24.56       15.09      5.45 o 
  -7   0   6      218.33      262.13      8.31 o 
  -6   0   6      582.07      635.55     13.31 o 
  -5   0   6      256.30      299.53      8.05 o 
  -4   0   6        0.86        1.98      2.10 o 
  -3   0   6       49.67       45.56      3.35 o 
  -2   0   6      230.01      248.11      6.12 o 
  -1   0   6      645.24      639.97      9.54 o 
   0   0   6     2764.07     2791.27     38.48 o 
   1   0   6     1807.47     1892.76     49.44 o 
   2   0   6       81.79       84.09      7.10 o 
   3   0   6      303.32      265.59     10.17 o 
   4   0   6      316.12      306.63     16.84 o 
   5   0   6      168.54      157.95      7.63 o 
   6   0   6        8.56        7.87      3.16 o 
   7   0   6       26.76       23.54      3.99 o 
   8   0   6        8.45       10.03      3.38 o 
   9   0   6       24.72       18.44      4.07 o 
  10   0   6        2.72        1.08      2.91 o 
  11   0   6        1.61        4.96      8.18 o 
 -13   1   6        6.68       14.40      6.81 o 
 -12   1   6        8.25       12.56      7.40 o 
 -11   1   6        4.02        1.46      4.96 o 
 -10   1   6        2.30       -0.29      4.38 o 
  -9   1   6       13.03       14.68      4.40 o 
  -8   1   6       78.04       90.38      7.81 o 
  -7   1   6      149.06      159.80      9.70 o 
  -6   1   6        7.23        7.79      2.48 o 
  -5   1   6      285.43      314.24     18.97 o 
  -4   1   6      373.61      406.19     17.84 o 
  -3   1   6      349.91      334.34      9.55 o 
  -2   1   6      291.48      307.05     10.25 o 
  -1   1   6      159.47      169.84      7.83 o 
   0   1   6      214.66      231.64      9.93 o 
   1   1   6     1813.01     1903.89     31.83 o 
   2   1   6      345.68      348.14     14.50 o 
   3   1   6      270.24      283.87      8.37 o 
   4   1   6       63.24       57.90      3.53 o 
   5   1   6       45.62       44.90      8.61 o 
   6   1   6       19.74       25.61     10.41 o 
   7   1   6       35.42       38.56      4.24 o 
   8   1   6       21.56       21.31      7.30 o 
   9   1   6       36.91       40.88      9.15 o 
  10   1   6       60.40       67.54     12.17 o 
  11   1   6        8.40       10.32      6.91 o 
  12   1   6        1.46       -3.21      8.18 o 
 -12   2   6        2.27       -5.64      6.62 o 
 -11   2   6        8.03        4.96      7.30 o 
 -10   2   6       12.53       14.81      4.97 o 
  -9   2   6       65.11       70.53      8.74 o 
  -8   2   6       55.24       49.43      7.10 o 
  -7   2   6       32.69       27.75      5.54 o 
  -6   2   6       60.97       57.51      6.81 o 
  -5   2   6      101.57       97.42      7.95 o 
  -4   2   6       56.67       59.83     11.14 o 
  -3   2   6       71.15       86.73     15.38 o 
  -2   2   6      723.56      782.27     51.63 o 
  -1   2   6       91.86       89.54      7.49 o 
   0   2   6      280.57      306.58     13.72 o 
   1   2   6       27.85       29.68      6.33 o 
   2   2   6      343.36      322.05     16.25 o 
   3   2   6      136.44      142.87     11.58 o 
   4   2   6       13.00        5.26      5.64 o 
   5   2   6       26.87       35.72      8.86 o 
   6   2   6       10.77       14.31      7.59 o 
   7   2   6       36.96       40.78      8.66 o 
   8   2   6       98.56       83.60     12.85 o 
   9   2   6       34.79       40.00      9.93 o 
  10   2   6        0.85        3.70      8.56 o 
  11   2   6       19.04       26.86      9.25 o 
  12   2   6       13.21       20.93      9.64 o 
 -11   3   6       13.48       17.93      6.84 o 
 -10   3   6        4.61       22.41     23.65 o 
  -9   3   6        1.06        1.22      4.36 o 
  -8   3   6       22.83       20.28      6.10 o 
  -7   3   6      194.44      201.60     13.21 o 
  -6   3   6       31.89       32.73      6.06 o 
  -5   3   6        4.14        3.76      3.88 o 
  -4   3   6       48.07       45.56      6.50 o 
  -3   3   6       38.03       41.44      5.11 o 
  -2   3   6       92.53      100.54      9.25 o 
  -1   3   6       18.96       19.66      6.13 o 
   0   3   6       84.28       76.40      9.54 o 
   1   3   6       32.61       36.11      8.27 o 
   2   3   6       71.98       70.17     10.71 o 
   3   3   6       56.26       56.16     10.61 o 
   4   3   6       97.59      106.38     12.56 o 
   5   3   6       92.49       96.64     13.82 o 
   6   3   6       20.05        9.64      8.08 o 
   7   3   6       43.36       37.37      9.54 o 
   8   3   6       20.85       22.58     10.02 o 
   9   3   6       13.27       15.57      8.66 o 
  10   3   6       14.41       16.45      8.66 o 
  11   3   6        2.26        3.89      7.79 o 
 -10   4   6        9.06       11.28      6.33 o 
  -9   4   6        3.74        6.91      6.83 o 
  -8   4   6        5.28       10.11      5.07 o 
  -7   4   6       16.96       22.39      6.30 o 
  -6   4   6      128.98      149.13     12.46 o 
  -5   4   6       43.32       42.96      7.76 o 
  -4   4   6        1.19        0.10      6.42 o 
  -2   4   6       45.21       17.42      5.84 o 
  -1   4   6      183.08      225.99     17.62 o 
   0   4   6       72.41       75.33     11.87 o 
   1   4   6       56.98       44.58     10.22 o 
   2   4   6        6.70        8.56      6.13 o 
   3   4   6       89.86       84.67     14.01 o 
   4   4   6       35.89       33.97      9.54 o 
   5   4   6        1.07       -0.78      5.35 o 
   6   4   6       26.68       12.94      7.79 o 
   7   4   6        0.79       -6.03      6.23 o 
   8   4   6       20.93       17.62      9.15 o 
   9   4   6        2.91        5.16      7.69 o 
  10   4   6        2.97        7.79     11.39 o 
  -8   5   6       11.04       12.58      6.84 o 
  -7   5   6       13.60       11.19      9.73 o 
  -6   5   6        0.61        1.85      8.18 o 
  -5   5   6        7.40        6.33      7.30 o 
   0   5   6       60.71       72.90     13.04 o 
   1   5   6       23.50       19.08      9.93 o 
   2   5   6       64.64       72.22     15.09 o 
   3   5   6       25.40       47.50     12.26 o 
   4   5   6        1.96        5.74      7.49 o 
   5   5   6       10.91       14.21      9.15 o 
   6   5   6        1.73        3.41      8.08 o 
   7   5   6        3.58        2.73      8.27 o 
   8   5   6        0.68       -2.43     10.02 o 
   1   6   6        0.20       -4.28      8.95 o 
   2   6   6       13.89       18.20     11.48 o 
   3   6   6        6.73       13.33     11.29 o 
   4   6   6        2.72        0.68      7.10 o 
   5   6   6        1.61        4.87      7.49 o 
  -5  -6   7        1.72       -2.38      4.54 o 
  -4  -6   7       20.60       31.36      6.37 o 
  -3  -6   7        7.75        9.83      8.17 o 
  -2  -6   7        0.19        1.25      4.01 o 
  -1  -6   7        2.83        2.23      4.95 o 
   0  -6   7        2.51        9.09      5.72 o 
   1  -6   7       14.97       23.37      5.90 o 
   2  -6   7       10.80       11.38      4.68 o 
   3  -6   7        0.66        2.82      6.23 o 
  -8  -5   7        1.75        4.19      4.67 o 
  -7  -5   7        7.04       10.61      6.52 o 
  -6  -5   7       29.01       30.66     11.68 o 
  -5  -5   7       26.68       24.64      5.68 o 
  -4  -5   7       13.96       13.33      5.00 o 
  -3  -5   7       17.20       22.15      5.43 o 
  -2  -5   7       28.83       41.09      6.09 o 
  -1  -5   7       45.36       39.00      5.46 o 
   0  -5   7       10.74       12.16      5.07 o 
   1  -5   7       41.30       44.94      6.40 o 
   2  -5   7       28.33       29.45      8.42 o 
   3  -5   7       15.19       12.90      4.13 o 
   4  -5   7        6.20        6.95      4.05 o 
   5  -5   7        2.93       13.04     11.00 o 
   6  -5   7        1.63        7.49     11.78 o 
   7  -5   7        3.53        4.67     10.51 o 
 -10  -4   7        0.15       -2.53      5.74 o 
  -9  -4   7        9.63        9.25      4.87 o 
  -8  -4   7        1.44        6.33      4.19 o 
  -7  -4   7       20.74       17.81      5.35 o 
  -6  -4   7        8.93        5.84      5.06 o 
  -5  -4   7       25.57       25.18      4.27 o 
  -4  -4   7      142.16      145.62      7.20 o 
  -3  -4   7        4.14       -0.69      3.90 o 
  -2  -4   7       99.56       96.42      7.52 o 
  -1  -4   7       32.63       22.91      4.05 o 
   0  -4   7       53.32       50.47      6.30 o 
   1  -4   7       73.57       72.75      7.70 o 
   2  -4   7       87.16       81.84      7.32 o 
   3  -4   7        0.16       -0.59      2.37 o 
   4  -4   7       17.74       21.20      4.02 o 
   5  -4   7       49.42       46.80      4.73 o 
   6  -4   7        2.60        2.23      3.96 o 
   7  -4   7        7.92        0.49      8.56 o 
   8  -4   7        1.11       -4.87      8.86 o 
   9  -4   7        2.64        0.58      8.95 o 
 -11  -3   7       11.43        8.66      5.45 o 
 -10  -3   7       20.93       13.43      6.13 o 
  -9  -3   7       10.04        8.76      4.28 o 
  -8  -3   7       52.21       53.92      8.08 o 
  -7  -3   7       15.78       10.61      4.19 o 
  -6  -3   7      126.03      120.78     10.22 o 
  -5  -3   7       39.34       36.96      4.20 o 
  -4  -3   7       38.96       33.06      3.77 o 
  -3  -3   7        0.05        1.39      2.21 o 
  -2  -3   7        1.10        0.74      1.77 o 
  -1  -3   7      101.97      107.16      6.15 o 
   0  -3   7        1.60        1.72      2.74 o 
   1  -3   7       78.96       70.23     10.32 o 
   2  -3   7       73.80       79.66      6.68 o 
   3  -3   7      123.28      131.18      7.88 o 
   4  -3   7      165.47      158.17      8.36 o 
   5  -3   7       25.49       24.84      3.93 o 
   6  -3   7       10.08       10.35      3.00 o 
   7  -3   7       14.04       19.42      4.86 o 
   8  -3   7       14.72       11.39      7.49 o 
   9  -3   7        4.45       -1.36      5.84 o 
  10  -3   7        1.19        1.56      8.76 o 
 -12  -2   7       18.10       19.47      6.33 o 
 -11  -2   7        4.30        4.38      4.57 o 
 -10  -2   7        0.98       -0.78      4.67 o 
  -9  -2   7       14.84       19.56      5.74 o 
  -8  -2   7      100.74       97.13     10.12 o 
  -7  -2   7      146.44      113.97     10.12 o 
  -6  -2   7       97.60       76.98      7.69 o 
  -5  -2   7       26.38       20.28      3.03 o 
  -4  -2   7       65.42       60.50      4.04 o 
  -3  -2   7      110.11      109.16      4.89 o 
  -2  -2   7       79.62       95.28      4.85 o 
  -1  -2   7      118.78      130.07      7.72 o 
   0  -2   7       39.22       37.27      2.62 o 
   1  -2   7       79.86       71.82      5.81 o 
   2  -2   7      272.08      264.85      9.62 o 
   3  -2   7       16.29       18.13      3.13 o 
   4  -2   7       53.85       50.99      4.81 o 
   5  -2   7       96.50       97.00      5.54 o 
   6  -2   7       88.46       83.04      6.78 o 
   7  -2   7      105.48      104.52      8.00 o 
   8  -2   7        0.39       -0.60      3.42 o 
   9  -2   7       23.02       33.57      6.03 o 
  10  -2   7       36.71       38.35      9.73 o 
  11  -2   7        1.44       -0.10      4.96 o 
 -12  -1   7        9.13        4.67      6.42 o 
 -11  -1   7        7.97        8.95      5.26 o 
 -10  -1   7       16.52       16.35      5.94 o 
  -9  -1   7       25.45       14.01      5.06 o 
  -8  -1   7       13.23       14.60      5.06 o 
  -7  -1   7        6.05        4.40      3.64 o 
  -6  -1   7      119.13      114.61      5.44 o 
  -5  -1   7      109.71      114.95      5.27 o 
  -4  -1   7       60.76       52.37      3.51 o 
  -3  -1   7      107.88      105.64      5.18 o 
  -2  -1   7      171.86      173.69      6.82 o 
  -1  -1   7      207.42      221.01     15.00 o 
   0  -1   7      555.79      571.97      9.45 o 
   1  -1   7     1031.48     1079.28     18.30 o 
   2  -1   7      177.63      172.15      7.47 o 
   3  -1   7      203.39      197.90      7.74 o 
   4  -1   7       86.39       84.97      7.79 o 
   5  -1   7       93.69       90.43      6.50 o 
   6  -1   7       23.85       21.62      4.09 o 
   7  -1   7      103.58      101.01      7.93 o 
   8  -1   7       62.40       78.59      7.24 o 
   9  -1   7       76.79       85.97      8.19 o 
  10  -1   7        7.06        5.46      3.99 o 
  11  -1   7       34.17       42.82      9.15 o 
 -13   0   7        3.20        3.60      5.55 o 
 -12   0   7       11.98       11.48      5.94 o 
 -11   0   7       15.71       18.78      6.81 o 
 -10   0   7        2.63       -0.39      4.48 o 
  -9   0   7        0.20        5.55      4.96 o 
  -8   0   7       13.63       11.47      3.85 o 
  -7   0   7       14.53       14.43      2.60 o 
  -6   0   7        4.84        4.17      2.59 o 
  -5   0   7      170.46      174.96      6.57 o 
  -4   0   7       98.32      110.23      5.06 o 
  -3   0   7      176.89      186.67     12.82 o 
  -2   0   7       52.98       53.47      3.17 o 
  -1   0   7      399.55      418.87      8.20 o 
   0   0   7        3.15        4.16      1.69 o 
   1   0   7      626.85      647.89     12.72 o 
   2   0   7      437.57      469.31     15.96 o 
   3   0   7      118.96      130.90      9.25 o 
   4   0   7      127.46      128.69      6.44 o 
   5   0   7      143.96      152.03      7.76 o 
   6   0   7       46.16       50.02      5.21 o 
   7   0   7       13.05        6.04      3.43 o 
   8   0   7       43.79       38.12      5.03 o 
   9   0   7       15.57       18.65      4.55 o 
  10   0   7       96.63      109.39     13.04 o 
  11   0   7       11.76       15.67      8.27 o 
 -12   1   7        9.12        6.23      7.79 o 
 -11   1   7        8.07        3.60      7.59 o 
 -10   1   7       15.74       29.49      8.95 o 
  -9   1   7       26.07       29.98      8.56 o 
  -8   1   7       12.96        9.98      4.23 o 
  -7   1   7        6.39        6.91      5.45 o 
  -6   1   7      120.58       91.58     37.86 o 
  -5   1   7      109.52      105.80      4.64 o 
  -4   1   7       59.53       57.62      2.86 o 
  -3   1   7      109.17      106.46      3.85 o 
  -2   1   7      177.33      177.88      6.46 o 
  -1   1   7      200.97      196.02     13.53 o 
   0   1   7      556.97      587.27     16.25 o 
   1   1   7     1030.39     1099.10     24.82 o 
   2   1   7      176.63      172.46     10.71 o 
   3   1   7      200.96      207.35      8.91 o 
   4   1   7       86.48       86.81      4.62 o 
   5   1   7       94.63       84.71      4.86 o 
   6   1   7       23.22        9.55      5.99 o 
   7   1   7      103.87       95.28     11.58 o 
   8   1   7       62.30       78.35     10.71 o 
   9   1   7       76.56       62.78     11.10 o 
  10   1   7        7.11        4.96      6.23 o 
  11   1   7       34.64       47.98     11.58 o 
  12   1   7       13.98       20.83      8.76 o 
 -12   2   7       18.40       18.20      8.27 o 
 -11   2   7        4.28        5.06      8.08 o 
 -10   2   7        1.01        0.21      4.58 o 
  -9   2   7       15.37       11.90      5.09 o 
  -8   2   7      102.06      109.79      9.43 o 
  -7   2   7      146.15      133.64     17.57 o 
  -6   2   7       97.80       94.64      8.64 o 
  -5   2   7       27.20       23.55      6.81 o 
  -4   2   7       66.74       59.99      4.57 o 
  -3   2   7      114.48      110.32     10.56 o 
  -2   2   7       77.53       94.61      8.66 o 
  -1   2   7      119.18      125.94      8.95 o 
   0   2   7       37.27       32.21      5.26 o 
   1   2   7       76.70       81.27      8.18 o 
   2   2   7      271.15      269.11     15.38 o 
   3   2   7       16.34       15.77      6.13 o 
   4   2   7       54.30       40.39      7.20 o 
   5   2   7       95.55       81.36     10.80 o 
   6   2   7       90.34      114.26     13.24 o 
   7   2   7      105.14       85.94     12.26 o 
   8   2   7        0.42       -1.46      4.67 o 
   9   2   7       23.10       37.18     10.51 o 
  10   2   7       36.68       44.28     11.19 o 
  11   2   7        1.36        3.41      6.42 o 
 -11   3   7       11.73       18.69      6.45 o 
 -10   3   7       21.34       22.62      6.55 o 
  -9   3   7       10.70       11.79      6.33 o 
  -8   3   7       51.89       51.76      8.46 o 
  -7   3   7       16.36       23.73      6.30 o 
  -6   3   7      126.21      139.38     10.39 o 
  -5   3   7       39.47       37.57      8.08 o 
  -4   3   7       40.06       32.21      7.69 o 
  -3   3   7        0.08        0.39      5.64 o 
  -2   3   7        1.44        6.72      5.06 o 
  -1   3   7       99.56      137.13     11.78 o 
   0   3   7        1.95        1.27      5.35 o 
   1   3   7       78.89       81.95     10.12 o 
   2   3   7       73.79       70.17     10.22 o 
   3   3   7      123.15      132.36     13.63 o 
   4   3   7      164.85      163.51     16.25 o 
   5   3   7       25.08       16.93      8.66 o 
   6   3   7       10.24       10.12      8.37 o 
   7   3   7       14.72       23.46      8.08 o 
   8   3   7       14.73       27.74      9.34 o 
   9   3   7        4.57       -2.43      7.79 o 
  10   3   7        1.17        4.09      9.44 o 
 -10   4   7        0.15        0.98      5.15 o 
  -9   4   7        9.97       17.13      6.86 o 
  -8   4   7        1.29        6.26      6.53 o 
  -7   4   7       20.85       19.84      6.05 o 
  -6   4   7        8.75       10.45      5.45 o 
  -5   4   7       26.06       24.43      9.64 o 
  -1   4   7       32.81       37.86      8.56 o 
   0   4   7       53.96       60.15     10.80 o 
   1   4   7       73.07       76.69     12.75 o 
   2   4   7       85.91       89.35     12.94 o 
   3   4   7        0.14        0.49      7.88 o 
   4   4   7       17.97       20.34      8.47 o 
   5   4   7       49.67       55.18     11.68 o 
   6   4   7        2.93        5.55      9.15 o 
   7   4   7        7.73        9.64      9.73 o 
   8   4   7        1.10        4.96      9.73 o 
   9   4   7        2.79       11.87     11.10 o 
  -8   5   7        1.75        1.45      6.67 o 
  -7   5   7        7.04        3.50      9.93 o 
  -6   5   7       29.02       30.17     10.41 o 
   0   5   7       10.56       10.12      9.15 o 
   1   5   7       41.27       58.88     13.53 o 
   2   5   7       27.76       36.40     12.56 o 
   3   5   7       15.48       22.87     10.41 o 
   4   5   7        6.53       15.28      9.15 o 
   5   5   7        3.02       18.10     10.90 o 
   6   5   7        1.71        4.28     10.51 o 
   7   5   7        3.45        5.94      7.98 o 
   2   6   7       11.09       18.01     11.29 o 
   3   6   7        0.68        2.04      9.25 o 
   4   6   7        1.44        3.41      9.83 o 
  -4  -6   8        2.10        3.27      4.55 o 
  -3  -6   8        8.83        8.58      4.95 o 
  -2  -6   8        7.75        9.07      6.39 o 
  -1  -6   8        4.22       10.67      4.93 o 
   0  -6   8        2.02       -0.28      5.00 o 
   1  -6   8        3.04        0.46      4.58 o 
   2  -6   8        9.84       17.82      6.86 o 
   3  -6   8        4.78        5.84      7.79 o 
  -8  -5   8       11.15       14.01      4.63 o 
  -7  -5   8        5.53        2.85      4.48 o 
  -6  -5   8        0.91       -1.40      4.13 o 
  -5  -5   8       25.86       27.02      6.08 o 
  -4  -5   8       50.40       54.53     10.77 o 
  -3  -5   8       27.78       38.08      8.25 o 
  -2  -5   8        6.19        9.53      3.83 o 
  -1  -5   8        2.58        3.48      4.00 o 
   0  -5   8       11.82       14.36      4.76 o 
   1  -5   8        1.30        0.96      3.65 o 
   2  -5   8       33.98       33.05      5.46 o 
   3  -5   8        9.67        7.43      3.39 o 
   4  -5   8        7.76        8.15      4.16 o 
   5  -5   8       10.43       17.43      6.86 o 
   6  -5   8        4.45        6.52     11.00 o 
   7  -5   8        3.54        2.14      6.62 o 
 -10  -4   8        4.06        4.38      5.94 o 
  -9  -4   8        0.31        2.73      5.64 o 
  -8  -4   8        3.53        2.63      3.80 o 
  -7  -4   8       26.22       24.88      4.47 o 
  -6  -4   8       86.35       75.21      6.43 o 
  -5  -4   8       81.68       78.90      5.68 o 
  -4  -4   8       13.17       11.94      6.05 o 
  -3  -4   8       20.09       13.76      4.21 o 
  -2  -4   8       24.36       23.50      4.51 o 
  -1  -4   8      101.09       89.12      8.43 o 
   0  -4   8       73.62       69.71      9.15 o 
   1  -4   8       38.43       36.33      5.75 o 
   2  -4   8       38.06       33.02      5.06 o 
   3  -4   8       33.71       27.90      4.92 o 
   4  -4   8       40.81       40.85      5.42 o 
   5  -4   8        0.81        4.04      3.44 o 
   6  -4   8        3.63        2.63      2.64 o 
   7  -4   8        1.84       -0.29      6.03 o 
   8  -4   8       10.53       14.21     11.10 o 
   9  -4   8        2.54        2.24      8.86 o 
 -11  -3   8        5.53        8.27      4.77 o 
 -10  -3   8        0.54       -1.27      3.70 o 
  -9  -3   8       14.15       13.43      5.74 o 
  -8  -3   8       13.33       18.01      4.87 o 
  -7  -3   8      184.64      181.79      9.27 o 
  -6  -3   8       22.59       16.64      3.56 o 
  -5  -3   8       36.95       42.18      4.31 o 
  -4  -3   8      118.90      111.71      5.93 o 
  -3  -3   8       57.21       66.80      4.86 o 
  -2  -3   8      137.50      126.97      5.85 o 
  -1  -3   8        5.83       -0.79      2.99 o 
   0  -3   8       41.56       42.92      5.85 o 
   1  -3   8      171.19      181.66     11.92 o 
   2  -3   8      184.89      169.07      9.16 o 
   3  -3   8       90.04       80.71      6.61 o 
   4  -3   8       91.71       84.83      6.43 o 
   5  -3   8       49.28       47.57     12.70 o 
   6  -3   8        6.85        1.24      3.37 o 
   7  -3   8        5.78        8.83      4.65 o 
   8  -3   8        1.37        4.82      4.57 o 
   9  -3   8        4.11        5.45      6.62 o 
  10  -3   8       12.10       16.45      8.47 o 
 -12  -2   8        1.59        5.26      5.84 o 
 -11  -2   8        5.42        5.16      4.48 o 
 -10  -2   8       17.92       18.20      5.74 o 
  -9  -2   8       52.65       42.82      7.49 o 
  -8  -2   8      116.66      103.02      8.18 o 
  -7  -2   8        2.64        4.69      2.77 o 
  -6  -2   8       36.39       37.45      3.80 o 
  -5  -2   8      123.12      114.04      5.81 o 
  -4  -2   8        6.47        7.87      2.36 o 
  -3  -2   8       48.80       45.37      3.89 o 
  -2  -2   8       14.54       11.46      2.48 o 
  -1  -2   8       31.33       29.88      2.98 o 
   0  -2   8       19.29       22.91      2.45 o 
   1  -2   8       44.44       40.19      4.54 o 
   2  -2   8      225.24      219.25      9.38 o 
   3  -2   8      242.70      223.63      9.41 o 
   4  -2   8      176.09      158.08      7.91 o 
   5  -2   8       37.93       35.92      4.16 o 
   6  -2   8       21.37       19.47      4.46 o 
   7  -2   8       46.82       60.39      8.22 o 
   8  -2   8       36.45       32.06      5.60 o 
   9  -2   8        3.48        8.94      4.39 o 
  10  -2   8       23.58      366.72     25.99 o 
  11  -2   8       13.44       18.59      7.49 o 
 -12  -1   8        8.33        4.48      5.45 o 
 -11  -1   8        1.37       -1.75      3.89 o 
 -10  -1   8       10.87       10.32      5.16 o 
  -9  -1   8        6.66        6.70      4.33 o 
  -8  -1   8       16.06       14.52      3.10 o 
  -7  -1   8       96.71      103.43      5.72 o 
  -6  -1   8       48.78       54.13      4.12 o 
  -5  -1   8       39.11       39.13      4.13 o 
  -4  -1   8      235.29      245.51      8.35 o 
  -3  -1   8      262.59      255.80      8.10 o 
  -2  -1   8      181.74      225.84     19.56 o 
  -1  -1   8      176.83      176.55      5.95 o 
   0  -1   8      155.54      146.08      5.13 o 
   1  -1   8      904.94      896.25     16.99 o 
   2  -1   8      148.50      147.74      7.29 o 
   3  -1   8      106.73       99.00      6.02 o 
   4  -1   8      251.45      221.22     12.75 o 
   5  -1   8       78.16       94.72      7.26 o 
   6  -1   8       58.20       57.00      6.06 o 
   7  -1   8        4.96        2.30      3.95 o 
   8  -1   8        7.69        8.98      3.61 o 
   9  -1   8       16.78       19.91      5.00 o 
  10  -1   8       32.43       35.71      6.33 o 
 -12   0   8        1.10        5.26      6.81 o 
 -11   0   8        7.33       11.00      6.13 o 
 -10   0   8        1.60        0.68      6.42 o 
  -9   0   8        7.31       14.31      6.03 o 
  -8   0   8       10.83       14.79      6.81 o 
  -7   0   8        9.50        6.65      2.82 o 
  -6   0   8      184.18      190.64      8.03 o 
  -5   0   8      338.80      344.59      9.69 o 
  -4   0   8        9.67       10.10      2.53 o 
  -3   0   8      178.51      184.23      6.15 o 
  -2   0   8      366.38      356.66     12.72 o 
  -1   0   8      987.17      992.00     13.64 o 
   0   0   8     1973.92     2096.32     20.07 o 
   1   0   8       47.69       52.50      4.46 o 
   2   0   8      406.07      414.22     15.96 o 
   3   0   8      512.89      464.15     17.81 o 
   4   0   8        2.66        2.12      2.55 o 
   5   0   8       44.16       41.91      4.77 o 
   6   0   8       20.97       21.27      5.21 o 
   7   0   8       16.55       19.56      4.39 o 
   8   0   8        3.64        4.78      3.02 o 
   9   0   8       41.11       44.77      9.83 o 
  10   0   8       11.34       63.36     10.61 o 
  11   0   8        0.20       -7.01      6.72 o 
 -12   1   8        8.54        1.75      6.23 o 
 -11   1   8        1.25       -0.78      5.84 o 
 -10   1   8       10.91       10.22      6.52 o 
  -9   1   8        7.12       13.33      6.91 o 
  -8   1   8       16.75      159.71     15.57 o 
  -7   1   8       96.36      105.11     12.46 o 
  -6   1   8       48.43       46.62      8.37 o 
  -5   1   8       39.70       34.64      2.58 o 
  -4   1   8      235.53      232.64      5.88 o 
  -3   1   8      262.97      241.86      6.13 o 
  -2   1   8      178.91      211.21      6.31 o 
  -1   1   8      176.95      176.38     16.59 o 
   0   1   8      159.34      170.42      9.73 o 
   1   1   8      910.74      918.56     23.65 o 
   2   1   8      150.31      149.01     10.51 o 
   3   1   8      107.01      109.61      4.89 o 
   4   1   8      249.75      256.11      8.04 o 
   5   1   8       77.21       56.94      7.59 o 
   6   1   8       59.78       53.72      8.66 o 
   7   1   8        4.88       -2.63      5.74 o 
   8   1   8        7.68        9.54      5.84 o 
   9   1   8       16.13       18.78      8.27 o 
  10   1   8       31.97       25.50      8.86 o 
  11   1   8        1.83        2.04      8.86 o 
 -12   2   8        1.60        3.02      6.33 o 
 -11   2   8        5.42        7.10      6.81 o 
 -10   2   8       17.54       15.09      7.40 o 
  -9   2   8       53.26       66.20      9.78 o 
  -8   2   8      116.43       90.81     12.94 o 
  -7   2   8        2.65       15.67      7.20 o 
  -6   2   8       36.37       33.58      8.27 o 
  -5   2   8      121.10      137.81     14.21 o 
  -4   2   8        6.15        0.49      4.19 o 
  -3   2   8       49.04       38.96      7.79 o 
  -2   2   8       15.22       11.64      3.02 o 
  -1   2   8       29.30       21.22      4.77 o 
   0   2   8       18.13       25.50      5.64 o 
   1   2   8       44.66       45.45      6.62 o 
   2   2   8      227.48      221.71     14.50 o 
   3   2   8      245.02      237.57     15.67 o 
   4   2   8      175.95      161.37     13.53 o 
   5   2   8       37.87       30.66      7.40 o 
   6   2   8       21.17       24.92      8.18 o 
   7   2   8       46.19       50.22     10.41 o 
   8   2   8       35.43       34.36     10.51 o 
   9   2   8        3.33        9.44      6.42 o 
  10   2   8       23.52       13.92      8.18 o 
  11   2   8       13.32       18.49     11.29 o 
 -11   3   8        5.57        2.04      6.91 o 
 -10   3   8        0.54       -1.62      5.02 o 
  -9   3   8       13.85       10.50      5.61 o 
  -8   3   8       13.79       16.16      6.08 o 
  -7   3   8      183.50      202.92     19.08 o 
  -6   3   8       22.49       20.93      7.69 o 
  -5   3   8       36.63       43.12      9.54 o 
  -4   3   8      116.74       92.27     12.46 o 
  -3   3   8       59.86       58.40     11.39 o 
  -2   3   8      136.26      155.04     12.17 o 
  -1   3   8        6.00        1.07      4.48 o 
   0   3   8       42.69       39.42      7.01 o 
   1   3   8      168.84      173.53     14.50 o 
   2   3   8      182.73      188.81     15.77 o 
   3   3   8       89.96       99.08     11.78 o 
   4   3   8       92.73       80.68     12.17 o 
   5   3   8       48.86       55.87     10.22 o 
   6   3   8        6.50       -1.65      4.96 o 
   7   3   8        5.61       10.12      7.30 o 
   8   3   8        1.31        1.17      8.37 o 
   9   3   8        4.00       19.17     10.22 o 
  10   3   8       12.10       12.85     10.32 o 
 -10   4   8        4.16        3.77      4.86 o 
  -9   4   8        0.35        2.48      5.04 o 
  -8   4   8        3.49       10.56      6.41 o 
  -7   4   8       26.01       20.15      8.27 o 
  -6   4   8       86.93      100.64     16.06 o 
  -5   4   8       81.98       79.03     15.67 o 
  -1   4   8      101.79      114.36     12.94 o 
   0   4   8       72.91       92.07     12.94 o 
   1   4   8       38.51       35.91      8.95 o 
   2   4   8       37.34       46.04     10.22 o 
   3   4   8       32.41       23.75      8.76 o 
   4   4   8       40.31       40.39     10.71 o 
   5   4   8        0.78       -2.24      7.98 o 
   6   4   8        3.80        1.56      6.62 o 
   7   4   8        2.00        9.34      8.47 o 
   8   4   8       10.49        8.37      8.08 o 
   9   4   8        2.56        1.95     10.41 o 
  -8   5   8       11.17        1.27      8.18 o 
   1   5   8        1.25       -2.73      9.05 o 
   2   5   8       33.88       37.57     11.78 o 
   3   5   8        9.72       12.56     10.12 o 
   4   5   8        7.52        5.64      9.64 o 
   5   5   8       10.45        7.30      7.59 o 
   6   5   8        4.29        7.59      9.64 o 
   7   5   8        3.51        2.24      7.69 o 
   2   6   8        9.81        5.55      7.88 o 
   3   6   8        4.87        3.80     11.10 o 
  -3  -6   9        6.43       13.10      7.45 o 
  -2  -6   9        0.13       -0.05      5.77 o 
  -1  -6   9        5.74        3.94      5.12 o 
   0  -6   9        5.95        4.37      5.99 o 
   1  -6   9        6.24        8.75      4.92 o 
   2  -6   9        7.02        4.42      4.23 o 
  -7  -5   9       20.03       10.95      5.29 o 
  -6  -5   9       18.02       19.29      5.32 o 
  -5  -5   9       33.96       39.37      7.21 o 
  -4  -5   9        7.53        6.87      4.49 o 
  -3  -5   9        9.84       11.66      4.36 o 
  -2  -5   9       14.88       24.87      6.37 o 
  -1  -5   9       11.93       19.05      6.57 o 
   0  -5   9        2.53       10.88      4.67 o 
   1  -5   9        8.05       15.29      4.95 o 
   2  -5   9        7.69        3.75      3.81 o 
   3  -5   9       18.11       25.81      5.66 o 
   4  -5   9        6.92        7.71      3.82 o 
   5  -5   9        1.85       -1.56      3.80 o 
   6  -5   9        2.02        7.59     11.58 o 
  -9  -4   9        5.09        4.21      3.25 o 
  -8  -4   9        2.56        3.77      3.05 o 
  -7  -4   9       26.72       27.54      4.21 o 
  -6  -4   9        2.76       -0.08      2.93 o 
  -5  -4   9       17.61       16.33      4.80 o 
  -4  -4   9       94.98       99.51      9.28 o 
  -3  -4   9       42.19       45.42      6.95 o 
  -2  -4   9        1.11        5.60      4.49 o 
  -1  -4   9       15.74       21.50      5.61 o 
   0  -4   9       36.25       50.20     21.95 o 
   1  -4   9       85.08       80.23      8.02 o 
   2  -4   9       26.62       17.68      4.20 o 
   3  -4   9        4.48        5.36      3.52 o 
   4  -4   9       19.14       18.56      4.71 o 
   5  -4   9       17.09       24.01      4.96 o 
   6  -4   9       12.60       17.99      3.54 o 
   7  -4   9        1.78        0.78      6.13 o 
   8  -4   9        0.14        3.41     10.02 o 
 -11  -3   9       10.36        7.12      4.48 o 
 -10  -3   9       20.77       20.48      4.09 o 
  -9  -3   9        3.35       -0.18      2.68 o 
  -8  -3   9        6.28        2.02      2.53 o 
  -7  -3   9        9.95        9.58      3.38 o 
  -6  -3   9       40.93       40.79      4.33 o 
  -5  -3   9       95.73       89.03      5.43 o 
  -4  -3   9       26.28       23.49      3.49 o 
  -3  -3   9       58.56       46.59      4.45 o 
  -2  -3   9       11.19        9.10      4.53 o 
  -1  -3   9      141.96      137.09      9.65 o 
   0  -3   9       34.53       31.33      5.35 o 
   1  -3   9       33.45       29.25      4.76 o 
   2  -3   9      171.05      159.57     12.80 o 
   3  -3   9      118.93      117.86      7.88 o 
   4  -3   9       11.15       10.67      3.53 o 
   5  -3   9       14.30       14.03      3.96 o 
   6  -3   9        1.60        8.53      3.20 o 
   7  -3   9        1.60        1.70      3.17 o 
   8  -3   9        6.37        6.36      9.54 o 
   9  -3   9        6.51       -5.16      5.74 o 
  10  -3   9        2.05        2.14      6.62 o 
 -11  -2   9       11.36        8.47      5.45 o 
 -10  -2   9        3.47        0.46      3.27 o 
  -9  -2   9        6.52        7.41      3.18 o 
  -8  -2   9       92.32       90.32      5.92 o 
  -7  -2   9      135.88      136.32      6.76 o 
  -6  -2   9       26.18       28.70      3.51 o 
  -5  -2   9       20.56       23.36      2.97 o 
  -4  -2   9       27.59       28.04      4.06 o 
  -3  -2   9       21.87       24.53      3.30 o 
  -2  -2   9       18.94       21.34      3.08 o 
  -1  -2   9       11.89        9.42      2.56 o 
   0  -2   9       17.87       15.69      3.51 o 
   1  -2   9      180.52      156.19      8.27 o 
   2  -2   9       88.02       83.43      6.81 o 
   3  -2   9       30.23       27.77      4.09 o 
   4  -2   9      128.11      115.60      7.12 o 
   5  -2   9      104.73      111.24      7.64 o 
   6  -2   9        0.99       -0.56      3.29 o 
   7  -2   9        4.74        1.06      3.68 o 
   8  -2   9        5.88        3.14      4.35 o 
   9  -2   9       11.36       15.23      5.84 o 
  10  -2   9       11.49       11.78      8.56 o 
 -12  -1   9        3.25        5.55      6.91 o 
 -11  -1   9        8.66       11.97      6.03 o 
 -10  -1   9        4.33        7.20      5.35 o 
  -9  -1   9       26.50       30.63      5.60 o 
  -8  -1   9       12.75       12.48      3.06 o 
  -7  -1   9       12.20       13.57      3.61 o 
  -6  -1   9      179.09      186.41      8.29 o 
  -5  -1   9      143.04      162.85      7.71 o 
  -4  -1   9       68.42       67.63      5.21 o 
  -3  -1   9      209.07      208.17      7.68 o 
  -2  -1   9       69.54       75.63      5.10 o 
  -1  -1   9      110.98      120.25      7.46 o 
   0  -1   9       32.55       25.35      3.65 o 
   1  -1   9      228.16      201.70     16.79 o 
   2  -1   9       23.08       19.81      3.33 o 
   3  -1   9      181.03      182.86      8.53 o 
   4  -1   9       69.72       65.21      7.69 o 
   5  -1   9       66.67       84.02      7.45 o 
   6  -1   9       10.76       16.14      3.85 o 
   7  -1   9       98.01      127.06      9.05 o 
   8  -1   9       14.00       14.60      4.64 o 
   9  -1   9       42.84       52.98      7.02 o 
  10  -1   9       12.45       11.87      5.94 o 
  11  -1   9        6.84       12.94      8.47 o 
 -12   0   9        4.12        8.56      6.33 o 
 -11   0   9        0.19        0.58      7.01 o 
 -10   0   9        0.23       21.90      8.76 o 
  -9   0   9        0.44       -0.19      4.38 o 
  -8   0   9        7.83        9.15      6.72 o 
  -7   0   9        8.39        5.72      3.73 o 
  -6   0   9       25.25       23.09      3.31 o 
  -5   0   9      220.33      246.19     12.14 o 
  -4   0   9      670.08      714.45     13.08 o 
  -3   0   9      101.65       92.43      4.82 o 
  -2   0   9        0.24        2.04      2.13 o 
  -1   0   9       40.41       41.73      3.47 o 
   0   0   9       59.31       60.53      4.47 o 
   1   0   9      379.71      360.14     11.34 o 
   2   0   9        0.03        1.17      3.11 o 
   3   0   9       36.47       43.12      6.72 o 
   4   0   9       44.58       46.81      4.95 o 
   5   0   9       49.47       52.44      5.19 o 
   6   0   9       24.53       31.39      4.57 o 
   7   0   9        8.28        9.64      6.42 o 
   8   0   9       14.47        9.73      5.06 o 
   9   0   9       20.49       15.67      6.62 o 
  10   0   9       11.73       12.56      7.88 o 
  11   0   9        0.60       -3.70      7.49 o 
 -12   1   9        3.23       10.12      7.59 o 
 -11   1   9        8.69        6.81      7.30 o 
 -10   1   9        4.06        4.87      8.56 o 
  -9   1   9       26.27       26.86      9.64 o 
  -8   1   9       12.74        8.86      6.42 o 
  -7   1   9       12.26       16.45      6.72 o 
  -6   1   9      177.63      197.57     16.06 o 
  -5   1   9      140.34      140.63      8.12 o 
  -4   1   9       67.64       67.10      4.23 o 
  -3   1   9      210.69      201.49      6.08 o 
  -2   1   9       70.45       72.71      4.06 o 
  -1   1   9      107.75      113.55      6.34 o 
   0   1   9       33.73       30.76      4.77 o 
   1   1   9      227.70      221.12     12.17 o 
   2   1   9       23.24       20.05      5.64 o 
   3   1   9      183.26      156.11     11.78 o 
   4   1   9       70.58       78.93      9.25 o 
   5   1   9       66.81       68.52      9.83 o 
   6   1   9       10.82        8.37      5.16 o 
   7   1   9       97.78       90.61     11.58 o 
   8   1   9       13.36       14.79      6.23 o 
   9   1   9       42.41       50.22     10.02 o 
  10   1   9       12.50        9.05      6.72 o 
  11   1   9        6.90       10.61     10.12 o 
 -11   2   9       11.15        9.44      7.30 o 
 -10   2   9        3.45       14.79      8.18 o 
  -9   2   9        6.93       11.87      9.15 o 
  -8   2   9       93.11      110.27     15.09 o 
  -7   2   9      134.55      151.63     16.35 o 
  -6   2   9       26.04       24.14      7.79 o 
  -5   2   9       19.84       18.39      6.81 o 
  -4   2   9       26.11       20.34      6.72 o 
  -3   2   9       21.54       23.68      8.08 o 
  -2   2   9       18.43       16.48      3.48 o 
  -1   2   9       11.55        7.30      3.70 o 
   0   2   9       18.97       18.69      4.77 o 
   1   2   9      180.26      167.40     11.87 o 
   2   2   9       88.97       82.82      9.34 o 
   3   2   9       30.10       25.11      6.23 o 
   4   2   9      126.81      121.17     12.75 o 
   5   2   9      103.07      107.55     12.17 o 
   6   2   9        0.80       -5.26      5.94 o 
   7   2   9        4.71        4.96      5.94 o 
   8   2   9        5.98        2.73      8.18 o 
   9   2   9       11.17       10.61      7.01 o 
  10   2   9       11.55       14.99      7.88 o 
 -11   3   9       10.45       11.68     10.41 o 
 -10   3   9       20.82       14.70     11.10 o 
  -9   3   9        3.15        8.47      9.54 o 
  -8   3   9        6.28        6.03      9.15 o 
  -7   3   9       10.55        2.92      6.62 o 
  -6   3   9       41.12       38.05     11.19 o 
  -5   3   9       95.13       97.81     13.43 o 
  -4   3   9       26.52       31.53      8.95 o 
  -2   3   9       11.88        7.40      5.06 o 
  -1   3   9      139.56      149.78     12.85 o 
   0   3   9       33.65       29.00      7.79 o 
   1   3   9       33.41       37.96      7.88 o 
   2   3   9      169.38      194.46     16.84 o 
   3   3   9      117.02      134.12     14.21 o 
   4   3   9       10.97        8.08      6.03 o 
   5   3   9       14.29       11.87      8.18 o 
   6   3   9        1.53        3.41      5.64 o 
   7   3   9        1.75        5.35      6.62 o 
   8   3   9        6.58        8.08      9.34 o 
   9   3   9        6.56        3.99      9.34 o 
  10   3   9        2.03       10.32      8.08 o 
  -9   4   9        5.32        7.01      7.30 o 
  -8   4   9        2.37        4.28      8.56 o 
  -7   4   9       26.30       29.30      9.44 o 
  -6   4   9        2.72        0.39      8.66 o 
  -5   4   9       17.82       18.10      9.44 o 
  -1   4   9       15.50       14.01      7.01 o 
   0   4   9       35.45       42.73      9.93 o 
   1   4   9       83.37       83.80     12.36 o 
   2   4   9       25.77       23.55      7.88 o 
   3   4   9        4.46        7.40      8.37 o 
   4   4   9       19.14       23.65      9.73 o 
   5   4   9       17.43        9.93      7.01 o 
   6   4   9       12.92       16.16      8.47 o 
   7   4   9        1.75        2.04      7.40 o 
   8   4   9        0.16        4.57      7.69 o 
   1   5   9        8.13        7.98      8.56 o 
   2   5   9        7.36       15.67      8.47 o 
   3   5   9       17.97        9.44      7.59 o 
   4   5   9        6.93        6.62      7.01 o 
   5   5   9        1.87        5.45      6.81 o 
   6   5   9        2.04        1.85      6.72 o 
  -1  -6  10        3.79       -0.70      4.42 o 
   0  -6  10        0.48        1.48      5.99 o 
  -7  -5  10        4.33        5.33      4.27 o 
  -6  -5  10        6.15        2.94      4.57 o 
  -5  -5  10        7.30        6.44      4.44 o 
  -4  -5  10       20.02       23.86      7.13 o 
  -3  -5  10        6.42       12.79      5.61 o 
  -2  -5  10        3.41        0.76      4.42 o 
  -1  -5  10        1.48        1.93      3.95 o 
   0  -5  10        4.88        7.17      7.40 o 
   1  -5  10        6.75        5.49      3.74 o 
   2  -5  10       15.37       16.33      4.54 o 
   3  -5  10        4.26        7.15      3.94 o 
   4  -5  10       20.75       21.48      5.02 o 
   5  -5  10       13.85       16.84      7.10 o 
  -9  -4  10        1.08        0.17      3.31 o 
  -8  -4  10        7.93        8.07      3.38 o 
  -7  -4  10       10.37       10.04      4.21 o 
  -6  -4  10       61.89       67.16     10.41 o 
  -5  -4  10       26.20       29.15      5.50 o 
  -4  -4  10        1.99       -1.45      4.72 o 
  -3  -4  10       37.05       35.83      6.53 o 
  -2  -4  10       48.93       53.75      8.25 o 
  -1  -4  10       19.77       20.25      5.68 o 
   0  -4  10        9.90        9.83      4.61 o 
   1  -4  10        5.66        2.34      3.79 o 
   2  -4  10       14.29       11.03      5.94 o 
   3  -4  10       34.71       36.08      7.74 o 
   4  -4  10       19.19       23.60      5.16 o 
   5  -4  10        2.50       35.01     33.29 o 
   6  -4  10        3.56        6.38      3.47 o 
   7  -4  10        3.31       12.10      5.40 o 
   8  -4  10        2.91        9.15      9.44 o 
 -10  -3  10        0.33        1.71      3.30 o 
  -9  -3  10       13.79       10.21      3.23 o 
  -8  -3  10        9.03        5.55      3.45 o 
  -7  -3  10       31.23       24.07      3.72 o 
  -6  -3  10       25.76       23.14      3.50 o 
  -5  -3  10       17.54       15.96      4.84 o 
  -4  -3  10      141.74      150.33     13.77 o 
  -3  -3  10        0.12        4.46      4.16 o 
  -2  -3  10        4.21        2.09      4.21 o 
  -1  -3  10       22.37       22.88      7.49 o 
   0  -3  10       93.01       85.30      7.56 o 
   1  -3  10      152.26      150.58      9.36 o 
   2  -3  10       81.90       67.41      6.57 o 
   3  -3  10       19.77       16.70      4.38 o 
   4  -3  10       19.15       13.42      3.67 o 
   5  -3  10        1.24        2.35      2.89 o 
   6  -3  10        9.61        8.74      3.72 o 
   7  -3  10        1.94       -1.28      4.16 o 
   8  -3  10        1.26        3.84      4.88 o 
   9  -3  10        8.96       15.47      8.56 o 
 -11  -2  10       13.49        8.56      6.72 o 
 -10  -2  10       30.70       32.16      5.85 o 
  -9  -2  10       19.85       16.03      3.44 o 
  -8  -2  10       55.29       51.49      4.95 o 
  -7  -2  10        2.80        3.53      2.66 o 
  -6  -2  10       50.90       46.06      4.91 o 
  -5  -2  10       11.34        9.25      3.06 o 
  -4  -2  10       53.31       53.61      4.93 o 
  -3  -2  10        7.23        4.87      2.51 o 
  -2  -2  10       82.06       90.33      5.45 o 
  -1  -2  10        0.47        1.32      3.85 o 
   0  -2  10       47.55       52.08     11.24 o 
   1  -2  10       12.22        9.18      3.55 o 
   2  -2  10       87.54       79.92      6.59 o 
   3  -2  10      187.07      170.10      9.15 o 
   4  -2  10       28.12       23.39      4.13 o 
   5  -2  10       52.51       59.03      6.43 o 
   6  -2  10       49.85       51.96      6.29 o 
   7  -2  10        4.75        3.56      3.99 o 
   8  -2  10        2.58        3.84      4.55 o 
   9  -2  10        8.41        7.89      5.26 o 
  10  -2  10        4.70        4.38      6.23 o 
 -12  -1  10       12.69       20.54      8.56 o 
 -11  -1  10        0.38        4.57      5.35 o 
 -10  -1  10        1.05        2.82      6.52 o 
  -9  -1  10        5.96        6.62      6.62 o 
  -8  -1  10       61.16       68.76      7.54 o 
  -7  -1  10       34.58       34.29      4.60 o 
  -6  -1  10       25.77       34.93      7.02 o 
  -5  -1  10      102.80      101.38      6.34 o 
  -4  -1  10      215.54      227.84     10.90 o 
  -3  -1  10       32.46       32.51      4.08 o 
  -2  -1  10       16.99       16.28      2.70 o 
  -1  -1  10       17.01       19.07      3.85 o 
   0  -1  10        2.57        1.57      1.91 o 
   1  -1  10      131.34      145.06     11.24 o 
   2  -1  10       77.11       79.57      5.95 o 
   3  -1  10       50.63       39.08      9.39 o 
   4  -1  10      178.83      193.87     13.72 o 
   5  -1  10       94.73       96.31      7.71 o 
   6  -1  10       11.49       15.52      4.20 o 
   7  -1  10        0.30        3.37      3.58 o 
   8  -1  10        0.77        0.72      3.69 o 
   9  -1  10        6.11        6.52      5.55 o 
  10  -1  10        6.83        6.81      6.91 o 
 -12   0  10        0.61        5.26      7.49 o 
 -11   0  10        4.19       -1.17      5.26 o 
 -10   0  10        7.11        2.24      5.35 o 
  -9   0  10        2.70       -2.24      4.77 o 
  -8   0  10        1.52        1.07      4.87 o 
  -7   0  10       78.08       70.71     13.67 o 
  -6   0  10      198.77      220.87     11.34 o 
  -5   0  10      420.46      457.34     26.59 o 
  -4   0  10       99.81      103.74      5.34 o 
  -3   0  10       49.76       48.11      4.10 o 
  -2   0  10      298.11      323.44     10.94 o 
  -1   0  10       15.03       19.21      2.82 o 
   0   0  10       99.69       88.69      8.86 o 
   1   0  10        2.71        2.90      2.38 o 
   2   0  10      101.40       92.46      9.05 o 
   3   0  10        3.89       10.51      5.45 o 
   4   0  10        2.05        3.30      3.99 o 
   5   0  10        0.27        0.57      2.54 o 
   6   0  10        3.78        4.67      4.87 o 
   7   0  10       27.66       24.82      7.88 o 
   8   0  10        8.33       21.61      6.52 o 
   9   0  10       10.65       15.96      6.81 o 
  10   0  10        0.10        1.65      5.74 o 
  11   0  10        0.87        8.37      8.76 o 
 -12   1  10       12.76       25.79      9.83 o 
 -11   1  10        0.36        3.02      8.18 o 
 -10   1  10        0.99        7.20      6.42 o 
  -9   1  10        6.46        4.48      6.13 o 
  -8   1  10       61.18       71.15     12.75 o 
  -7   1  10       34.76       35.33      8.47 o 
  -6   1  10       25.86       29.68      7.88 o 
  -5   1  10      101.84      102.81     15.43 o 
  -4   1  10      216.19      214.71      6.64 o 
  -3   1  10       32.19       29.42      2.85 o 
  -2   1  10       16.97       14.26      2.32 o 
  -1   1  10       17.66       20.16      3.69 o 
   0   1  10        2.30        5.26      3.89 o 
   1   1  10      135.20      144.92     10.32 o 
   2   1  10       78.83       79.90      8.76 o 
   3   1  10       50.34       36.59      6.62 o 
   4   1  10      177.21      195.43     14.31 o 
   5   1  10       92.28       87.01     11.39 o 
   6   1  10       10.89        5.26      4.77 o 
   7   1  10        0.30       -4.19      6.03 o 
   8   1  10        0.77       -2.34      4.67 o 
   9   1  10        5.73        5.55      5.74 o 
  10   1  10        6.89       15.28      7.30 o 
 -11   2  10       13.60       26.57      9.73 o 
 -10   2  10       30.13       33.19     10.90 o 
  -9   2  10       20.33       30.85     11.58 o 
  -8   2  10       55.39       55.09     13.04 o 
  -7   2  10        2.68       12.26      7.49 o 
  -6   2  10       49.63       47.69     10.41 o 
  -5   2  10       10.90       19.37      7.30 o 
  -4   2  10       53.56       46.81      9.05 o 
  -3   2  10        7.46        5.61      5.21 o 
  -2   2  10       82.92       88.10      6.69 o 
  -1   2  10        0.46        1.75      2.82 o 
   0   2  10       46.67       44.38      7.10 o 
   1   2  10       12.23        4.57      4.38 o 
   2   2  10       87.07       85.55      9.93 o 
   3   2  10      183.61      177.13     14.79 o 
   4   2  10       27.54       24.53      6.52 o 
   5   2  10       52.45       45.06      8.66 o 
   6   2  10       48.92       44.28      9.15 o 
   7   2  10        4.58        3.70      5.45 o 
   8   2  10        2.71        3.02      6.13 o 
   9   2  10        8.46        8.56      9.54 o 
  10   2  10        4.65        6.23      9.64 o 
 -10   3  10        0.31       -6.42      5.94 o 
  -9   3  10       13.63       10.80      7.98 o 
  -8   3  10        8.92        7.40      7.69 o 
  -7   3  10       31.39       39.42     10.61 o 
  -6   3  10       25.80       17.71      7.49 o 
  -5   3  10       17.36       10.22      6.91 o 
  -4   3  10      139.74      132.66     16.06 o 
  -2   3  10        4.26       -0.39      4.67 o 
  -1   3  10       22.44       21.31      6.62 o 
   0   3  10       92.05       91.58     11.00 o 
   1   3  10      149.50      137.91     13.24 o 
   2   3  10       80.56       68.81     10.32 o 
   3   3  10       19.82       17.13      7.10 o 
   4   3  10       19.06       18.69      7.49 o 
   5   3  10        1.25       -0.97      7.10 o 
   6   3  10        9.85       10.22      6.72 o 
   7   3  10        1.96        0.88      6.03 o 
   8   3  10        1.18       -2.63      5.74 o 
   9   3  10        8.92       12.85      9.05 o 
  -9   4  10        1.09        4.67      7.10 o 
  -8   4  10        7.97        9.83      9.54 o 
  -7   4  10       10.31        5.06      7.69 o 
  -6   4  10       61.95       80.29     15.38 o 
   0   4  10       10.03       10.02      7.30 o 
   1   4  10        5.75        2.43      5.26 o 
   2   4  10       13.92       15.28      8.27 o 
   3   4  10       34.57       40.10     11.10 o 
   4   4  10       19.25       22.87      9.73 o 
   5   4  10        2.50        6.33      6.62 o 
   6   4  10        3.60       12.85      7.59 o 
   7   4  10        3.31       -0.97      6.62 o 
   8   4  10        2.89        5.74      9.83 o 
   1   5  10        6.84        8.27      8.95 o 
   2   5  10       15.41       16.06      9.83 o 
   4   5  10       20.49       17.23      8.95 o 
   5   5  10       13.77       16.55      8.95 o 
  -6  -5  11        8.86       11.00      4.85 o 
  -5  -5  11       10.46        5.76      5.49 o 
  -4  -5  11        3.47        1.62      4.44 o 
  -3  -5  11        1.49       -1.91      4.69 o 
  -2  -5  11        8.22        4.73      4.60 o 
  -1  -5  11       11.48        6.28      4.41 o 
   0  -5  11        2.62        3.65      4.23 o 
   1  -5  11        1.16        0.55      3.46 o 
   2  -5  11       12.21       15.50      5.40 o 
   3  -5  11        8.94        9.85      4.47 o 
   4  -5  11        1.80        8.17      4.89 o 
   5  -5  11        2.79        5.38      4.63 o 
  -8  -4  11        2.84        1.32      4.34 o 
  -7  -4  11        7.01        8.67      4.28 o 
  -6  -4  11        1.08        0.35      4.15 o 
  -5  -4  11       31.11       24.95      6.05 o 
  -4  -4  11       46.60       42.48      7.44 o 
  -3  -4  11       12.40       11.48      5.64 o 
  -2  -4  11       15.21       17.36      5.26 o 
  -1  -4  11       21.64       21.22      7.59 o 
   0  -4  11        9.94       18.30      6.52 o 
   1  -4  11        8.42       11.93      4.57 o 
   2  -4  11       14.42       11.59      4.50 o 
   3  -4  11        0.55        0.24      3.92 o 
   4  -4  11       19.87       20.31      4.89 o 
   5  -4  11       11.01       15.43      4.48 o 
   6  -4  11       10.03       11.10      3.87 o 
   7  -4  11        0.84        0.24      4.63 o 
 -10  -3  11        8.73        7.84      3.71 o 
  -9  -3  11        6.94        1.61      3.11 o 
  -8  -3  11        1.41        1.00      2.62 o 
  -7  -3  11        1.43        0.44      3.09 o 
  -6  -3  11       24.52       23.68      4.34 o 
  -5  -3  11       48.01       51.92      7.33 o 
  -4  -3  11        7.24        5.60      4.27 o 
  -3  -3  11      169.75      181.22     12.18 o 
  -2  -3  11       36.52       40.96      6.47 o 
  -1  -3  11       11.05       12.08      5.15 o 
   0  -3  11       19.50       15.98      4.56 o 
   1  -3  11        2.95        3.38      3.09 o 
   2  -3  11        4.81        3.07      3.12 o 
   3  -3  11       33.39       36.93      5.43 o 
   4  -3  11       52.76       55.70      6.46 o 
   5  -3  11        3.92        4.02      3.22 o 
   6  -3  11       21.66       26.16      4.50 o 
   7  -3  11       18.93       22.88      5.54 o 
   8  -3  11        4.06        4.21      4.42 o 
 -11  -2  11        5.64       11.48      7.49 o 
 -10  -2  11        6.45        6.53      4.55 o 
  -9  -2  11       17.02       13.69      5.84 o 
  -8  -2  11       18.96       21.54      4.48 o 
  -7  -2  11       68.07       67.09      8.89 o 
  -6  -2  11       22.98       23.05      4.72 o 
  -5  -2  11       66.50       69.35      5.93 o 
  -4  -2  11       49.11       51.25      5.14 o 
  -3  -2  11       38.82       40.96      4.46 o 
  -2  -2  11       24.77       28.18      5.40 o 
  -1  -2  11        5.82        2.43      2.99 o 
   0  -2  11       51.17       55.69      5.99 o 
   1  -2  11      158.47      160.78      9.32 o 
   2  -2  11       97.69       99.62      7.38 o 
   3  -2  11       59.14       55.30      9.44 o 
   4  -2  11       35.92       25.55      4.47 o 
   5  -2  11       13.95       23.23      4.98 o 
   6  -2  11        8.87       12.05      5.04 o 
   7  -2  11       11.76        8.69      3.97 o 
   8  -2  11       17.72       19.71      5.75 o 
   9  -2  11        6.21        3.91      5.25 o 
 -11  -1  11       27.11       22.87      8.86 o 
 -10  -1  11        1.91        0.10      6.62 o 
  -9  -1  11       13.37       14.70      6.23 o 
  -8  -1  11        3.90       -0.15      4.67 o 
  -7  -1  11       33.72       41.62      4.86 o 
  -6  -1  11      137.81      148.45      7.93 o 
  -5  -1  11      168.63      182.26      8.56 o 
  -4  -1  11       32.82       31.46      3.96 o 
  -3  -1  11       33.67       27.97      3.70 o 
  -2  -1  11       64.76       67.88      4.80 o 
  -1  -1  11       62.88       64.74      5.23 o 
   0  -1  11      190.21      181.05      6.98 o 
   1  -1  11       54.76       54.83      5.57 o 
   2  -1  11      156.22      156.23     13.97 o 
   3  -1  11      206.28      207.17     34.06 o 
   4  -1  11       60.69       62.78      8.47 o 
   5  -1  11       27.99       25.90      4.85 o 
   6  -1  11        5.75        2.72      3.34 o 
   7  -1  11       19.20       31.14      7.40 o 
   8  -1  11        0.08       -2.14      4.48 o 
   9  -1  11        2.18        3.89      7.01 o 
  10  -1  11        0.71       -3.99      4.38 o 
 -11   0  11        1.00       -3.02      5.35 o 
 -10   0  11        1.86       -0.19      5.06 o 
  -9   0  11       13.47       13.33      7.40 o 
  -8   0  11       11.24       35.43      9.05 o 
  -7   0  11       18.79       19.76      7.30 o 
  -6   0  11        1.87        2.94      2.81 o 
  -5   0  11       53.40       54.83      4.51 o 
  -4   0  11      220.59      246.24      8.64 o 
  -3   0  11       99.31       94.11      5.47 o 
  -2   0  11        7.23        8.89      2.39 o 
  -1   0  11      181.01      168.85      6.72 o 
   0   0  11       78.30       65.42      7.45 o 
   1   0  11      279.45      270.32     10.46 o 
   2   0  11       54.86       51.97      7.30 o 
   3   0  11       13.78       13.63      4.96 o 
   4   0  11      241.88      221.51     14.79 o 
   5   0  11       96.10      109.01     11.87 o 
   6   0  11       67.85       69.49     10.12 o 
   7   0  11        0.03       -0.39      4.67 o 
   8   0  11        5.69       11.68      6.03 o 
   9   0  11        1.07       -4.96      4.67 o 
  10   0  11        0.35        1.85      5.84 o 
 -11   1  11       26.98       34.26     11.58 o 
 -10   1  11        1.76        7.20      8.66 o 
  -9   1  11       13.52       14.79      9.54 o 
  -8   1  11        4.00       -2.92      5.64 o 
  -7   1  11       33.17       39.13     10.41 o 
  -6   1  11      134.53      169.35     17.52 o 
  -5   1  11      166.86      175.77     16.93 o 
  -4   1  11       32.85       25.79      3.08 o 
  -3   1  11       34.43       33.71      3.34 o 
  -2   1  11       66.62       68.87      4.53 o 
  -1   1  11       64.06       66.86      7.01 o 
   0   1  11      191.03      201.46     12.46 o 
   1   1  11       53.83       44.28      6.42 o 
   2   1  11      157.61      134.50     11.29 o 
   3   1  11      207.35      235.82     15.86 o 
   4   1  11       60.65       65.89      9.34 o 
   5   1  11       28.06       31.24      8.27 o 
   6   1  11        5.52        0.10      4.09 o 
   7   1  11       19.23       22.38      7.20 o 
   8   1  11        0.11       -2.73      4.77 o 
   9   1  11        2.17        3.70      5.94 o 
  10   1  11        0.71        5.64      8.47 o 
 -11   2  11        5.64        7.69      8.76 o 
 -10   2  11        6.47       11.19      8.47 o 
  -9   2  11       16.43       12.07     10.22 o 
  -8   2  11       19.49       29.68     10.90 o 
  -7   2  11       67.76       76.30     13.53 o 
  -6   2  11       23.05       20.15      9.83 o 
  -5   2  11       65.86       59.17     11.10 o 
  -4   2  11       47.04       48.47      9.44 o 
  -3   2  11       39.34       48.50     10.90 o 
  -2   2  11       24.73       18.69      4.96 o 
  -1   2  11        5.78        7.40      4.57 o 
   0   2  11       50.35       51.58      7.20 o 
   1   2  11      159.42      146.86     11.39 o 
   2   2  11       98.59       88.47      9.64 o 
   3   2  11       58.46       50.80      8.56 o 
   4   2  11       35.33       25.60      7.98 o 
   5   2  11       14.54       20.05      6.72 o 
   6   2  11        9.24        8.56      5.55 o 
   7   2  11       11.75       14.50      6.62 o 
   8   2  11       18.16       27.25      9.73 o 
   9   2  11        6.12        8.08      9.93 o 
 -10   3  11        8.76        0.29      7.20 o 
  -9   3  11        6.95        9.83     10.02 o 
  -8   3  11        1.43       -0.19      7.20 o 
  -7   3  11        1.42        1.65      8.86 o 
  -6   3  11       24.57       22.09      9.73 o 
  -5   3  11       48.58       54.99     12.56 o 
  -4   3  11        7.25       14.11      7.69 o 
  -1   3  11       10.87       15.96      6.13 o 
   0   3  11       19.69       13.82      6.23 o 
   1   3  11        2.76       -0.39      5.26 o 
   2   3  11        4.42        1.75      4.38 o 
   3   3  11       33.37       30.85      7.79 o 
   4   3  11       53.49       44.77     10.51 o 
   5   3  11        3.84        3.80      6.42 o 
   6   3  11       21.80       21.31     10.12 o 
   7   3  11       19.35       22.00     10.12 o 
   8   3  11        4.09        2.53      8.18 o 
  -8   4  11        2.66       -1.85      8.66 o 
  -7   4  11        6.92        1.75      7.49 o 
  -6   4  11        1.07       -3.41      9.54 o 
   0   4  11       10.09       20.73      8.47 o 
   1   4  11        8.51       19.76      8.86 o 
   2   4  11       14.34       20.24      9.25 o 
   3   4  11        0.55        2.63      8.27 o 
   4   4  11       20.18       23.16     10.22 o 
   5   4  11       11.19        4.87      8.37 o 
   6   4  11       10.20        7.30      9.34 o 
   7   4  11        0.84        5.84      8.76 o 
   2   5  11       12.06       14.40      9.64 o 
   3   5  11        8.96       16.93     10.51 o 
   4   5  11        1.87        3.02      9.15 o 
   5   5  11        2.76       -2.53      7.69 o 
  -5  -5  12        1.50        0.15      5.84 o 
  -4  -5  12       12.15        7.05      6.08 o 
  -3  -5  12       10.37       11.55      5.32 o 
  -2  -5  12        0.93        3.61      5.07 o 
  -1  -5  12        4.76        2.88      5.18 o 
   0  -5  12       13.73       13.07      5.26 o 
   1  -5  12        4.80        3.24      4.21 o 
   2  -5  12        1.80        4.37      3.67 o 
   3  -5  12        3.01        3.60      3.90 o 
  -8  -4  12        4.64        4.51      5.94 o 
  -7  -4  12        7.89        5.34      4.84 o 
  -6  -4  12       20.92       23.42      7.02 o 
  -5  -4  12       19.45       11.85      5.27 o 
  -4  -4  12       10.18        6.86      5.03 o 
  -3  -4  12       21.96       21.26      6.17 o 
  -2  -4  12       12.66       10.75      5.98 o 
  -1  -4  12       16.69       23.94      5.95 o 
   0  -4  12        3.52       -1.41      3.30 o 
   1  -4  12       22.63       18.64      5.71 o 
   2  -4  12       12.58       14.14      4.46 o 
   3  -4  12       46.58       48.98      6.74 o 
   4  -4  12        2.32        1.80      4.23 o 
   5  -4  12        2.09        2.27      3.75 o 
   6  -4  12        8.97       16.16      3.99 o 
  -9  -3  12        7.84        9.32      4.20 o 
  -8  -3  12        9.22      120.76    101.44 o 
  -7  -3  12       15.12       14.81      9.66 o 
  -6  -3  12        4.92        4.02      4.24 o 
  -5  -3  12       18.14       22.71      6.08 o 
  -4  -3  12       46.16       49.72      9.88 o 
  -3  -3  12        4.17        6.26      5.07 o 
  -2  -3  12        9.21        7.03      4.64 o 
  -1  -3  12        3.29        5.45      5.35 o 
   0  -3  12       21.09        9.64      6.81 o 
   1  -3  12       35.74       33.59      5.44 o 
   2  -3  12       22.58       21.03      5.36 o 
   3  -3  12        0.34        1.64      3.57 o 
   4  -3  12       59.58       65.77     13.43 o 
   5  -3  12       29.25       30.09      5.02 o 
   6  -3  12       10.50       13.41     11.58 o 
   7  -3  12       15.18        8.65      4.72 o 
   8  -3  12        2.07        7.27      4.99 o 
 -10  -2  12       21.63       13.72      7.79 o 
  -9  -2  12        2.78        6.73      5.06 o 
  -8  -2  12        2.14        2.11      3.06 o 
  -7  -2  12        2.34       -1.05      3.62 o 
  -6  -2  12       46.09       44.52      5.33 o 
  -5  -2  12       30.22       28.01      4.46 o 
  -4  -2  12       58.57       48.97      7.22 o 
  -3  -2  12       47.46       58.98      7.55 o 
  -2  -2  12      122.10      104.38     14.60 o 
  -1  -2  12       57.16       44.91      6.22 o 
   0  -2  12       32.85       29.60      5.26 o 
   1  -2  12       82.02       76.03      7.59 o 
   2  -2  12       36.50       39.38      6.62 o 
   3  -2  12       10.70       30.09     17.32 o 
   4  -2  12       10.55       17.77      4.75 o 
   5  -2  12       21.52       31.83      7.88 o 
   6  -2  12       19.83       26.83      6.16 o 
   7  -2  12       21.41       24.20      8.52 o 
   8  -2  12        0.44        1.40      4.92 o 
   9  -2  12        3.73        5.06      7.30 o 
 -11  -1  12        0.36       -0.49      7.10 o 
 -10  -1  12       26.42       27.93      8.18 o 
  -9  -1  12        5.34        0.19      5.06 o 
  -8  -1  12       95.92      103.30      9.29 o 
  -7  -1  12       21.88       23.56      4.67 o 
  -6  -1  12       11.46       10.72      3.66 o 
  -5  -1  12      147.33      167.95      8.74 o 
  -4  -1  12      245.55      258.60      9.78 o 
  -3  -1  12      199.31      203.31      8.60 o 
  -2  -1  12      104.63      102.65      9.97 o 
  -1  -1  12       97.05       89.10      7.15 o 
   0  -1  12       57.20       54.27      5.67 o 
   1  -1  12      162.37      164.24      9.04 o 
   2  -1  12       19.57       17.98      3.98 o 
   3  -1  12       41.96       39.15      5.57 o 
   4  -1  12       43.37       42.73      7.69 o 
   5  -1  12       32.82       29.78      5.20 o 
   6  -1  12        4.95       10.12      6.62 o 
   7  -1  12        4.69        1.17      4.77 o 
   8  -1  12        0.69       -2.53      6.72 o 
   9  -1  12        4.69        1.46      5.64 o 
 -11   0  12       15.01       20.54     10.71 o 
 -10   0  12        5.19        7.79      7.20 o 
  -9   0  12        9.79        2.14      6.33 o 
  -8   0  12       37.91       48.08     11.29 o 
  -7   0  12      154.79      188.81     18.30 o 
  -6   0  12      374.52      430.53     21.61 o 
  -5   0  12      198.70      215.06     11.39 o 
  -4   0  12       19.75       20.22      3.66 o 
  -3   0  12      106.35      101.21      5.87 o 
  -2   0  12      330.44      340.80     10.11 o 
  -1   0  12        6.86        4.92      2.52 o 
   0   0  12        2.97        5.56      3.26 o 
   1   0  12        2.15        2.01      2.58 o 
   2   0  12       31.29       35.13      6.52 o 
   3   0  12      159.44      171.78     13.33 o 
   5   0  12        0.11       -2.43      4.96 o 
   6   0  12        5.67       32.21      9.25 o 
   7   0  12        7.06       10.80      7.30 o 
   8   0  12        0.15       -4.38      6.91 o 
   9   0  12        0.39       -0.88      6.33 o 
  10   0  12        0.38       -2.92      8.08 o 
 -11   1  12        0.35       -1.07      6.42 o 
 -10   1  12       26.14       35.62     10.61 o 
  -9   1  12        5.26        1.46      6.52 o 
  -8   1  12       96.07      138.88     17.03 o 
  -7   1  12       21.48       20.24     10.32 o 
  -6   1  12       11.66       14.40      9.54 o 
  -5   1  12      146.92      141.51     16.55 o 
  -4   1  12      247.47      254.20      9.52 o 
  -3   1  12      201.27      217.47      7.70 o 
  -2   1  12      104.63       95.44     13.72 o 
  -1   1  12       98.23       94.02      8.95 o 
   0   1  12       57.30       60.73      7.98 o 
   1   1  12      164.94      171.00     12.26 o 
   2   1  12       20.00       14.79      5.26 o 
   3   1  12       41.28       38.25      7.40 o 
   4   1  12       42.50       41.66      8.66 o 
   5   1  12       31.61       44.09      8.86 o 
   6   1  12        4.93        3.70      4.77 o 
   7   1  12        4.63       17.71      8.18 o 
   8   1  12        0.78        4.09      5.94 o 
   9   1  12        4.77        4.19      6.23 o 
 -10   2  12       21.55       27.54     10.71 o 
  -9   2  12        2.89        6.42      9.73 o 
  -8   2  12        2.05       -1.07      6.42 o 
  -7   2  12        2.68        0.97      8.86 o 
  -6   2  12       46.16       44.58     11.87 o 
  -5   2  12       30.04       38.05     10.80 o 
  -4   2  12       58.60       46.72      9.73 o 
  -3   2  12       47.38       42.92     10.71 o 
  -2   2  12      124.01      112.31      9.83 o 
  -1   2  12       57.81       43.50      7.20 o 
   0   2  12       33.12       36.11      6.62 o 
   1   2  12       81.21       76.11      8.95 o 
   2   2  12       36.00       28.91      6.23 o 
   3   2  12       10.85       14.70      5.64 o 
   4   2  12       10.76        9.34      6.91 o 
   5   2  12       21.54       24.43      7.30 o 
   6   2  12       19.82       15.67      6.81 o 
   7   2  12       21.86       28.52      8.56 o 
   8   2  12        0.40       -7.79      6.42 o 
   9   2  12        3.73        6.03      7.40 o 
  -9   3  12        7.94        5.55      8.18 o 
  -8   3  12        9.53       24.14     12.46 o 
  -7   3  12       15.31        4.09      7.40 o 
  -6   3  12        4.82        6.33      7.01 o 
  -5   3  12       18.11       19.08      8.86 o 
  -4   3  12       45.95       49.34     12.75 o 
  -1   3  12        3.10       -0.10      4.67 o 
   0   3  12       20.90       29.39      7.49 o 
   1   3  12       35.88       37.08      8.66 o 
   2   3  12       22.33       22.00      7.49 o 
   3   3  12        0.32       -2.63      5.94 o 
   4   3  12       59.87       46.62      9.54 o 
   5   3  12       29.70       24.23      9.44 o 
   6   3  12       10.77       12.36      7.59 o 
   7   3  12       15.17       30.66      9.44 o 
   8   3  12        2.17       19.27      8.66 o 
  -8   4  12        4.68        3.21      7.69 o 
  -7   4  12        7.74       16.84     11.48 o 
  -6   4  12       21.28       25.69     14.21 o 
   0   4  12        3.46        2.92      6.91 o 
   1   4  12       23.09       14.01      8.08 o 
   2   4  12       12.62       14.01      8.56 o 
   3   4  12       46.52       40.20     11.10 o 
   4   4  12        2.39        1.46      6.13 o 
   5   4  12        2.04       -1.75      5.94 o 
   6   4  12        8.92        5.55      6.91 o 
   2   5  12        1.85        3.60      8.76 o 
   3   5  12        2.98        1.65      9.73 o 
  -3  -5  13        6.61       16.57      5.66 o 
  -2  -5  13        6.96        8.09      5.63 o 
  -1  -5  13        4.02        3.01      4.39 o 
   0  -5  13        1.24       -0.09      3.60 o 
   1  -5  13        1.45        3.53      4.53 o 
   2  -5  13        3.54        3.10      4.12 o 
  -7  -4  13        0.18       -0.20      4.39 o 
  -6  -4  13        3.37       -1.24      4.23 o 
  -5  -4  13       11.86        9.72      6.03 o 
  -4  -4  13       19.28       16.11      9.15 o 
  -3  -4  13        1.72       -2.58      4.32 o 
  -2  -4  13        3.84        5.57      4.57 o 
  -1  -4  13       12.25        9.52      5.69 o 
   0  -4  13       19.97       17.31      4.89 o 
   1  -4  13        1.73        3.70      3.48 o 
   2  -4  13        9.83       13.53      7.10 o 
   3  -4  13        1.37        0.46      3.62 o 
   4  -4  13       17.03       16.38      6.47 o 
   5  -4  13       15.82       18.17      5.16 o 
  -9  -3  13        1.46        1.73      3.63 o 
  -8  -3  13        2.01        1.63      4.72 o 
  -7  -3  13        2.99        3.94      4.34 o 
  -6  -3  13       18.05       14.46      5.13 o 
  -5  -3  13        2.36        8.18      5.06 o 
  -4  -3  13       14.07        8.83      4.57 o 
  -3  -3  13       59.38       51.17      7.55 o 
  -2  -3  13       25.65       21.13      5.66 o 
  -1  -3  13       12.33       14.96      4.88 o 
   0  -3  13        2.43        1.29      4.13 o 
   1  -3  13       13.66        9.95      4.25 o 
   2  -3  13       31.05       30.43      5.23 o 
   3  -3  13       15.93       26.73      5.74 o 
   4  -3  13        0.05        6.73      3.74 o 
   5  -3  13        9.41        9.74      3.99 o 
   6  -3  13       21.11       22.08      5.44 o 
   7  -3  13        4.29        7.25      4.40 o 
 -10  -2  13        4.96       10.51      6.03 o 
  -9  -2  13       15.46       18.03      6.23 o 
  -8  -2  13        1.70        3.82      3.25 o 
  -7  -2  13        4.90        4.96      3.98 o 
  -6  -2  13        6.40        3.09      3.35 o 
  -5  -2  13       76.45       84.70      9.10 o 
  -4  -2  13      102.72      120.18     23.70 o 
  -3  -2  13       26.93       22.59      5.84 o 
  -2  -2  13       20.62       14.92      4.92 o 
  -1  -2  13       11.76        7.46      4.35 o 
   0  -2  13       45.52       58.40      6.55 o 
   1  -2  13       14.30        7.92      3.60 o 
   2  -2  13        7.07        3.02      5.84 o 
   3  -2  13       16.34       21.91      4.23 o 
   4  -2  13       24.20       20.69      4.47 o 
   5  -2  13        3.71        8.66      6.42 o 
   6  -2  13        4.30        3.10      5.00 o 
   7  -2  13        6.45        5.16      5.64 o 
   8  -2  13        3.93        1.07      4.96 o 
 -10  -1  13       14.59       16.93      7.98 o 
  -9  -1  13        6.78        1.07      7.20 o 
  -8  -1  13        5.73        7.20      6.23 o 
  -7  -1  13       41.64       53.15      9.78 o 
  -6  -1  13       51.58       56.05      5.75 o 
  -5  -1  13       15.95       17.64      3.74 o 
  -4  -1  13        9.60        5.87      3.05 o 
  -3  -1  13       60.28       59.21      5.19 o 
  -2  -1  13      232.08      239.45     21.46 o 
  -1  -1  13       57.72       46.92      8.13 o 
   0  -1  13        3.60        3.32      3.75 o 
   1  -1  13       34.80       34.53      4.67 o 
   2  -1  13       27.76       26.27      4.56 o 
   3  -1  13       39.05       46.42      8.66 o 
   4  -1  13       11.87       21.80      6.42 o 
   6  -1  13       10.52       13.04      6.03 o 
   7  -1  13       10.27        8.66      5.74 o 
   8  -1  13        0.21       -2.14      6.91 o 
   9  -1  13        0.01       -6.42      4.87 o 
 -10   0  13       17.79       24.53      9.15 o 
  -9   0  13       38.87       53.63     11.29 o 
  -8   0  13       29.93       42.14     11.48 o 
  -7   0  13        3.68        4.77      6.13 o 
  -6   0  13       15.85       17.05      5.33 o 
  -5   0  13       52.01       54.62      5.22 o 
  -4   0  13        9.38        4.88      2.66 o 
  -3   0  13        9.73        8.75      3.02 o 
  -2   0  13       31.66       27.63      3.36 o 
  -1   0  13       78.24       74.59      5.29 o 
   0   0  13        6.59        3.52      2.87 o 
   1   0  13       28.51       37.41      5.09 o 
   2   0  13        2.25        0.10      3.41 o 
   3   0  13       14.32       18.49      5.84 o 
   4   0  13      202.80      208.86     16.06 o 
   5   0  13        2.37        1.85      5.94 o 
   6   0  13        0.01        2.53      6.91 o 
   7   0  13       10.41        6.72      5.55 o 
   8   0  13        0.10        5.94      6.13 o 
   9   0  13        1.05        3.60      5.55 o 
 -10   1  13       14.04       15.18     10.32 o 
  -9   1  13        6.83        5.94      7.88 o 
  -8   1  13        5.70       17.42     10.80 o 
  -7   1  13       41.42       34.55     10.41 o 
  -6   1  13       50.81       54.99     11.48 o 
  -5   1  13       15.50        8.47      6.52 o 
  -4   1  13        9.51        7.81      6.01 o 
  -3   1  13       61.30       59.63      4.71 o 
  -2   1  13      235.55      222.68     26.57 o 
  -1   1  13       58.35       61.80      8.18 o 
   0   1  13        3.57        2.34      3.50 o 
   1   1  13       34.93       31.24      6.23 o 
   2   1  13       27.38       28.61      6.62 o 
   3   1  13       38.58       36.21      7.59 o 
   4   1  13       11.62       16.64      7.20 o 
   5   1  13       14.77        6.23      6.62 o 
   6   1  13       10.56       12.94      5.94 o 
   7   1  13       10.57        6.81      5.74 o 
   8   1  13        0.24       -3.41      5.26 o 
   9   1  13        0.01       -1.27      8.18 o 
 -10   2  13        4.94        2.82      7.88 o 
  -9   2  13       15.17       18.98      9.73 o 
  -8   2  13        1.82        4.48      8.08 o 
  -7   2  13        4.71        2.24      9.44 o 
  -6   2  13        6.37       10.32      8.18 o 
  -5   2  13       76.80       87.11     14.31 o 
  -4   2  13      102.27       87.59     13.43 o 
  -3   2  13       27.72       30.07      9.05 o 
  -2   2  13       20.53       24.23      5.94 o 
  -1   2  13       11.59       10.12      5.26 o 
   0   2  13       46.00       48.86      8.08 o 
   1   2  13       15.02       16.25      5.45 o 
   2   2  13        6.96        8.27      4.57 o 
   3   2  13       16.76       10.02      5.06 o 
   4   2  13       25.02       28.71      8.47 o 
   5   2  13        3.54        2.53      5.16 o 
   6   2  13        4.18        6.03      7.30 o 
   7   2  13        6.49        7.10      6.81 o 
   8   2  13        4.08       -3.99      7.49 o 
  -9   3  13        1.50        4.87      7.98 o 
  -8   3  13        2.05        6.72      7.59 o 
  -7   3  13        3.07       -2.14      6.13 o 
  -6   3  13       18.33       15.28      8.56 o 
  -5   3  13        2.54       11.48      9.93 o 
  -1   3  13       12.37        4.09      5.55 o 
   0   3  13        2.45        5.35      5.35 o 
   1   3  13       13.95       12.75      6.91 o 
   2   3  13       31.92       29.78      7.40 o 
   3   3  13       16.14       27.25      8.56 o 
   4   3  13        0.05       -3.60      4.57 o 
   5   3  13        9.49       11.29      7.79 o 
   6   3  13       21.28       15.38      8.18 o 
   7   3  13        4.52        5.94      7.30 o 
  -7   4  13        0.20        0.10      7.88 o 
   1   4  13        1.73        3.50      5.35 o 
   2   4  13        9.76        6.62      6.33 o 
   3   4  13        1.33        2.43      5.55 o 
   4   4  13       17.23       10.51      8.18 o 
   5   4  13       16.07       18.10      9.54 o 
  -6  -4  14        8.07        6.84      4.95 o 
  -5  -4  14        5.13        3.63      4.30 o 
  -4  -4  14        0.06       -1.44      5.06 o 
  -3  -4  14        6.36        0.09      4.60 o 
  -2  -4  14        9.97        5.03      4.21 o 
  -1  -4  14        8.23       12.13      7.83 o 
   0  -4  14        0.74        0.00      4.01 o 
   1  -4  14        7.65       10.60      4.97 o 
   2  -4  14        1.43        1.68      3.52 o 
   3  -4  14       13.37       12.90      4.91 o 
   4  -4  14        1.71        0.52      4.69 o 
  -8  -3  14        0.25        2.36      4.70 o 
  -7  -3  14        0.52        4.39      4.75 o 
  -6  -3  14        1.08       -1.27      3.92 o 
  -5  -3  14       16.94       22.82     13.72 o 
  -4  -3  14       27.00       32.14      6.57 o 
  -3  -3  14        7.55       10.01      4.99 o 
  -2  -3  14        2.77        1.46      3.55 o 
  -1  -3  14        4.10        5.67      4.31 o 
   0  -3  14        4.03        3.52      3.57 o 
   1  -3  14        0.36        3.18      4.09 o 
   2  -3  14       11.19       12.28      4.65 o 
   3  -3  14        9.67       12.03      4.60 o 
   4  -3  14        3.52        2.66      3.64 o 
   5  -3  14        1.79        4.41      3.83 o 
   6  -3  14        0.71        2.81      4.71 o 
  -9  -2  14        0.23       -0.58      5.16 o 
  -8  -2  14        5.23        5.35      5.84 o 
  -7  -2  14        2.45        1.01      3.58 o 
  -6  -2  14        5.45        3.32      4.57 o 
  -5  -2  14        9.78        9.77      4.95 o 
  -4  -2  14       31.29       29.26      5.88 o 
  -3  -2  14       76.52       68.81     11.97 o 
  -2  -2  14       12.08        5.55      3.49 o 
  -1  -2  14       14.85       14.22      5.15 o 
   0  -2  14        0.70       -2.37      3.95 o 
   1  -2  14       11.20       13.71      4.49 o 
   2  -2  14        0.73       -2.74      5.30 o 
   3  -2  14        0.50        0.22      3.26 o 
   4  -2  14        2.84        0.75      3.55 o 
   5  -2  14        1.64        3.02      4.77 o 
   6  -2  14       11.24       17.03      6.72 o 
   7  -2  14        9.62       14.50      6.81 o 
 -10  -1  14       22.76       31.14     10.02 o 
  -9  -1  14       11.97        8.27      7.30 o 
  -8  -1  14        1.54        1.85      7.79 o 
  -7  -1  14        0.29       -3.16      4.54 o 
  -6  -1  14       30.14       28.79      4.71 o 
  -5  -1  14       68.90       69.63      5.70 o 
  -4  -1  14        3.91        5.29      3.47 o 
  -3  -1  14        7.66        7.43      3.57 o 
  -2  -1  14       62.93       53.22      6.36 o 
  -1  -1  14       39.62       44.34      5.81 o 
   0  -1  14        6.70        3.89      3.03 o 
   1  -1  14        8.77       10.91      3.47 o 
   2  -1  14       13.60       13.41      3.89 o 
   3  -1  14       17.37       19.95      6.03 o 
   4  -1  14       16.04       22.97      6.72 o 
   5  -1  14        3.88        2.53      5.16 o 
   6  -1  14        6.00        2.92      6.33 o 
   7  -1  14        2.01        0.68      6.62 o 
   8  -1  14        0.53       -4.28      5.26 o 
 -10   0  14        5.39        7.88      7.79 o 
  -9   0  14        0.68        3.31      6.52 o 
  -8   0  14       33.90       37.76     11.39 o 
  -7   0  14       14.26       18.39      8.08 o 
  -6   0  14        2.91        1.46      6.33 o 
  -5   0  14        7.11        9.42      6.90 o 
  -4   0  14        1.02       -0.10      2.20 o 
  -3   0  14       14.76       18.10      3.41 o 
  -2   0  14        9.04       11.03      3.79 o 
  -1   0  14        0.20       -0.72      3.16 o 
   0   0  14        0.00        2.38      3.17 o 
   1   0  14       19.45       12.94      6.03 o 
   2   0  14       13.37       12.46      5.06 o 
   3   0  14       64.48       76.98     10.90 o 
   4   0  14        4.45        4.38      4.77 o 
   5   0  14        0.25        4.96      5.16 o 
   6   0  14        0.07        0.00      6.42 o 
   7   0  14        0.06       -2.82      4.48 o 
   8   0  14        0.49       -5.45      4.87 o 
 -10   1  14       22.51       18.39      9.73 o 
  -9   1  14       11.48        5.06     11.10 o 
  -8   1  14        1.70        4.48      9.73 o 
  -7   1  14        0.26        0.00      7.40 o 
  -6   1  14       30.64       23.26      9.73 o 
  -5   1  14       70.08       68.71     12.46 o 
  -4   1  14        4.43        0.24      3.47 o 
  -3   1  14        8.03       10.27      3.10 o 
  -2   1  14       62.96       68.10      6.98 o 
  -1   1  14       40.45       40.29      6.81 o 
   0   1  14        6.07        5.94      3.89 o 
   1   1  14        8.40        9.05      5.55 o 
   2   1  14       13.63       17.13      6.72 o 
   3   1  14       16.86       18.98      7.20 o 
   4   1  14       16.11       26.38      8.27 o 
   5   1  14        3.94        7.69      6.81 o 
   6   1  14        6.06        7.49      7.49 o 
   7   1  14        2.00        5.06      6.81 o 
   8   1  14        0.56       -3.11      5.94 o 
  -9   2  14        0.23        4.57      9.25 o 
  -8   2  14        5.25        7.30      8.08 o 
  -7   2  14        2.72        5.94      8.47 o 
  -6   2  14        5.15        6.42      6.52 o 
  -5   2  14        9.65       11.39      9.25 o 
  -4   2  14       31.45       34.84     10.22 o 
  -3   2  14       76.73       65.50     13.43 o 
  -2   2  14       12.90       13.92      5.45 o 
  -1   2  14       14.56       41.95      7.69 o 
   0   2  14        0.70        0.58      3.80 o 
   1   2  14       11.67       14.11      5.74 o 
   2   2  14        0.77        0.68      5.55 o 
   3   2  14        0.46        1.65      4.09 o 
   4   2  14        2.79        4.09      5.16 o 
   5   2  14        1.63        8.27      7.49 o 
   6   2  14       11.15       12.17      6.81 o 
   7   2  14        9.75       16.93      8.95 o 
  -8   3  14        0.32       -0.68      7.10 o 
  -7   3  14        0.51        3.99      9.25 o 
  -6   3  14        1.01        2.34     10.02 o 
  -5   3  14       16.84       23.07      9.93 o 
   0   3  14        4.17        3.99      6.03 o 
   1   3  14        0.34       -4.96      5.16 o 
   2   3  14       11.12        9.54      6.91 o 
   3   3  14        9.94        0.97      6.42 o 
   4   3  14        3.74        4.67      5.35 o 
   5   3  14        1.79       -0.19      6.23 o 
   6   3  14        0.74        1.07      7.20 o 
   1   4  14        7.85       11.87      7.98 o 
   2   4  14        1.43       -6.52      6.72 o 
   3   4  14       13.29       15.28      7.40 o 
   4   4  14        1.73       -4.19      6.62 o 
  -4  -4  15        8.43        5.84      5.55 o 
  -3  -4  15        1.20       -0.48      3.88 o 
  -2  -4  15        1.23        1.86      4.38 o 
  -1  -4  15        7.15        7.65      5.52 o 
   0  -4  15       14.85       16.84      4.92 o 
   1  -4  15        3.10        7.10      4.60 o 
   2  -4  15        4.89        6.19      4.56 o 
  -7  -3  15        0.69       -3.10      4.08 o 
  -6  -3  15        8.56        9.67      6.01 o 
  -5  -3  15        8.30        5.49      4.67 o 
  -4  -3  15        6.28        4.98      5.33 o 
  -3  -3  15       10.66        4.83      3.95 o 
  -2  -3  15        5.05        8.67      4.48 o 
  -1  -3  15        2.08        7.23      4.52 o 
   0  -3  15        0.47        0.88      3.58 o 
   1  -3  15        6.94        4.79      3.77 o 
   2  -3  15        5.45        6.30      3.85 o 
   3  -3  15        6.40       12.36      4.68 o 
   4  -3  15        3.17        2.33      3.38 o 
   5  -3  15        1.15       -2.90      4.43 o 
  -8  -2  15        2.89        5.06      9.05 o 
  -7  -2  15        0.90        0.97      4.96 o 
  -6  -2  15        1.82        0.07      3.29 o 
  -5  -2  15        6.06        2.97      5.30 o 
  -4  -2  15       25.27       27.09      5.70 o 
  -3  -2  15       17.56       14.81      4.36 o 
  -2  -2  15        4.07       -1.60      4.38 o 
  -1  -2  15        9.25        8.05      4.28 o 
   0  -2  15        3.01        6.68      3.82 o 
   1  -2  15        5.78        5.23      3.69 o 
   2  -2  15        6.90        9.35      4.04 o 
   3  -2  15        1.15        2.04      3.37 o 
   4  -2  15       10.77       12.98      5.74 o 
   5  -2  15        8.71       12.17      6.33 o 
   6  -2  15        0.11        5.06      7.30 o 
  -9  -1  15        1.70       -0.58      7.79 o 
  -8  -1  15        1.04        1.75      6.33 o 
  -7  -1  15        1.86       -6.62      6.81 o 
  -6  -1  15       10.38       15.09      4.21 o 
  -5  -1  15       29.23       33.56      6.76 o 
  -4  -1  15        7.53        6.76      3.89 o 
  -3  -1  15        2.87        7.43      3.67 o 
  -2  -1  15       28.92       35.15      5.77 o 
  -1  -1  15        4.67        3.37      4.27 o 
   0  -1  15        4.12        5.32      3.67 o 
   1  -1  15        3.22        0.68      3.11 o 
   2  -1  15        4.54        6.23      3.88 o 
   3  -1  15       23.46       30.95      8.27 o 
   4  -1  15        0.28        6.23      5.06 o 
   5  -1  15        1.36        1.17      4.87 o 
   6  -1  15        4.15        8.27      6.03 o 
   7  -1  15        0.45        0.68      5.35 o 
  -9   0  15        2.67        3.02      7.10 o 
  -8   0  15        1.00        1.27      7.98 o 
  -7   0  15        0.44        4.28      8.86 o 
  -6   0  15        0.11        1.46      8.37 o 
  -5   0  15        0.09        2.35      4.57 o 
  -4   0  15        5.39        7.76      3.21 o 
  -3   0  15       32.59       28.61      4.30 o 
  -2   0  15       12.28       12.01      4.02 o 
  -1   0  15       29.24       34.39      5.01 o 
   0   0  15       45.24       44.80      5.86 o 
   1   0  15        3.43        2.14      5.16 o 
   2   0  15        2.31        1.75      3.99 o 
   3   0  15        0.10       -5.84      5.45 o 
   4   0  15        3.17        4.77      5.06 o 
   5   0  15        0.48        5.74      6.72 o 
   6   0  15        0.85        4.48      5.74 o 
   7   0  15        0.03        0.68      7.20 o 
  -9   1  15        1.69       -0.10      7.79 o 
  -8   1  15        1.12        0.97      7.30 o 
  -7   1  15        2.13       10.02     10.51 o 
  -6   1  15       10.64       20.93      8.95 o 
  -5   1  15       28.93       42.63     12.17 o 
  -4   1  15        7.78       -3.31      6.81 o 
  -3   1  15        2.92        7.07      4.07 o 
  -2   1  15       28.95       33.19      6.62 o 
  -1   1  15        4.82        7.01      4.28 o 
   0   1  15        4.11        3.89      5.35 o 
   1   1  15        2.97        1.75      3.99 o 
   2   1  15        4.24        4.57      4.87 o 
   3   1  15       23.66       24.33      7.88 o 
   4   1  15        0.29       -2.43      5.74 o 
   5   1  15        1.44        1.95      6.72 o 
   6   1  15        4.20        4.77      7.20 o 
   7   1  15        0.44        2.43      7.01 o 
  -8   2  15        2.90       -0.97     10.41 o 
  -7   2  15        0.87        2.24      7.79 o 
  -6   2  15        1.95       -2.92      6.23 o 
  -5   2  15        6.07        7.49      7.69 o 
  -4   2  15       25.32       27.25      9.25 o 
  -1   2  15        9.35        9.83      5.84 o 
   0   2  15        2.69        3.99      4.38 o 
   1   2  15        5.70        2.82      5.64 o 
   2   2  15        6.91        4.67      6.13 o 
   3   2  15        1.14        3.70      5.45 o 
   4   2  15       10.58       10.02      6.03 o 
   5   2  15        8.57       12.94      6.81 o 
   6   2  15        0.11        1.36      6.81 o 
  -7   3  15        0.58        7.10      8.76 o 
  -6   3  15        8.58        7.10      8.47 o 
  -5   3  15        8.42        4.38      9.25 o 
   0   3  15        0.48        2.92      4.67 o 
   1   3  15        7.08       12.26      6.81 o 
   2   3  15        5.53       10.80      6.91 o 
   3   3  15        6.27        6.52      5.64 o 
   4   3  15        3.15        2.82      5.35 o 
   5   3  15        1.16        2.73      4.96 o 
   2   4  15        4.89        3.21      7.40 o 
  -6  -3  16        1.52        0.89      4.40 o 
  -5  -3  16       14.84       16.64      8.47 o 
  -4  -3  16       16.83       15.16      5.33 o 
  -3  -3  16        1.25       -0.93      3.86 o 
  -2  -3  16        6.23        5.60      3.99 o 
  -1  -3  16        6.70        6.68      4.41 o 
   0  -3  16       10.30       14.20      5.13 o 
   1  -3  16        2.70        4.68      4.05 o 
   2  -3  16        3.39        2.33      3.72 o 
   3  -3  16        2.26        1.84      4.72 o 
   4  -3  16        4.83       11.44      4.75 o 
  -7  -2  16        5.88       10.22      8.76 o 
  -6  -2  16        2.78        2.60      5.06 o 
  -5  -2  16        2.17        2.90      3.75 o 
  -4  -2  16        1.31       -0.28      3.81 o 
  -3  -2  16       20.74       25.21      8.47 o 
  -2  -2  16       13.18       25.16     15.47 o 
  -1  -2  16        1.34        1.21      3.35 o 
   0  -2  16        1.80       -0.29      4.42 o 
   1  -2  16        5.16        2.52      3.89 o 
   2  -2  16       13.52       13.16      4.52 o 
   3  -2  16        9.60        4.31      4.72 o 
   4  -2  16        0.74        5.64      6.72 o 
   5  -2  16        5.84        5.45      7.69 o 
  -8  -1  16        2.79        6.03      8.56 o 
  -7  -1  16        1.07        3.70      6.03 o 
  -6  -1  16        2.33        2.14      7.40 o 
  -5  -1  16       11.47       12.80      4.24 o 
  -4  -1  16       20.11       22.88      5.94 o 
  -3  -1  16        6.77        0.03      3.18 o 
  -2  -1  16       17.70       16.86      6.81 o 
  -1  -1  16       12.66       10.34      3.74 o 
   0  -1  16        7.91        6.07      3.69 o 
   1  -1  16        3.37        4.91      4.28 o 
   2  -1  16        2.61        0.10      3.17 o 
   3  -1  16        4.08        5.45      5.26 o 
   4  -1  16       12.94       12.65      7.49 o 
   5  -1  16        6.66        8.76      6.03 o 
   6  -1  16        1.82       -1.07      5.06 o 
  -8   0  16        0.98       -0.29      7.40 o 
  -7   0  16        4.05       12.65     10.12 o 
  -6   0  16       37.00       51.97     12.65 o 
  -5   0  16        2.79       -2.14      7.30 o 
  -4   0  16        0.53        3.14      3.39 o 
  -3   0  16       23.28       33.34      5.47 o 
  -2   0  16       26.14       30.97      5.42 o 
  -1   0  16        3.74        5.38      3.35 o 
   0   0  16        0.68        3.31      4.28 o 
   1   0  16        0.07        3.50      4.19 o 
   2   0  16        0.75       -0.10      4.28 o 
   3   0  16        8.20        6.52      6.23 o 
   4   0  16        3.50        7.20      6.81 o 
   5   0  16        0.44        4.28      5.94 o 
   6   0  16        7.50        7.10      6.33 o 
  -8   1  16        2.86        1.95     10.71 o 
  -7   1  16        1.07       -6.33      9.34 o 
  -6   1  16        2.50        3.70      9.93 o 
  -5   1  16       11.71        4.87      8.66 o 
  -4   1  16       19.98       17.81      7.88 o 
  -3   1  16        6.86       10.90      8.66 o 
  -2   1  16       17.31       19.85      5.74 o 
  -1   1  16       12.34       12.65      5.06 o 
   0   1  16        8.11       10.61      5.64 o 
   1   1  16        3.45       -1.27      3.70 o 
   2   1  16        2.60        7.88      6.33 o 
   3   1  16        4.09       36.89      8.47 o 
   4   1  16       12.89       17.13      6.81 o 
   5   1  16        6.56        8.66      7.79 o 
   6   1  16        1.81       -2.14      7.10 o 
  -7   2  16        6.12        1.07      7.30 o 
  -6   2  16        2.87        4.09      9.25 o 
  -5   2  16        2.19       10.32      8.66 o 
  -4   2  16        1.21        2.82      8.56 o 
  -1   2  16        1.27        0.58      5.16 o 
   0   2  16        1.87        3.70      4.28 o 
   1   2  16        5.09        1.27      5.64 o 
   2   2  16       13.52       14.31      7.30 o 
   3   2  16        9.61        6.62      5.84 o 
   4   2  16        0.74       -2.34      5.45 o 
   5   2  16        5.88       11.00      6.33 o 
  -6   3  16        1.41        5.45      9.64 o 
   1   3  16        2.66        1.95      4.48 o 
   2   3  16        3.42       -0.10      4.38 o 
   3   3  16        2.35       -2.34      6.03 o 
   4   3  16        4.83        3.41      5.06 o 
  -4  -3  17        4.01        1.83      3.72 o 
  -3  -3  17       15.02       12.83      6.96 o 
  -2  -3  17        2.52       -1.68      3.41 o 
  -1  -3  17        2.18       -0.42      3.25 o 
   0  -3  17        1.10        0.38      3.54 o 
   1  -3  17        5.60        9.55      5.48 o 
   2  -3  17        1.42        4.49      3.85 o 
  -6  -2  17        1.73        2.55      4.27 o 
  -5  -2  17        7.16        3.04      4.31 o 
  -4  -2  17       12.32       13.48      5.30 o 
  -3  -2  17       11.26       11.94      4.49 o 
  -2  -2  17        4.06        8.42      4.14 o 
  -1  -2  17       12.64       14.77      4.77 o 
   0  -2  17        4.00        8.91      3.99 o 
   1  -2  17        1.20       -2.18      3.35 o 
   2  -2  17        0.29       -2.05      2.81 o 
   3  -2  17        2.27       -0.13      3.46 o 
   4  -2  17        3.00        2.73      5.55 o 
  -6  -1  17        3.26        5.16      7.49 o 
  -5  -1  17        4.37        5.79      3.80 o 
  -4  -1  17        5.64        3.41      6.13 o 
  -3  -1  17       21.96       24.89      5.84 o 
  -2  -1  17       20.67       23.32      5.21 o 
  -1  -1  17        3.05       12.03     11.58 o 
   0  -1  17        3.74        1.56      5.26 o 
   1  -1  17        5.58        2.59      3.81 o 
   2  -1  17       11.33       10.71      5.55 o 
   3  -1  17        9.93       12.56      6.13 o 
   4  -1  17        0.87        4.38      6.52 o 
   5  -1  17        3.17        3.02      5.64 o 
  -7   0  17        0.43        5.06     10.12 o 
  -6   0  17        3.47        3.89      7.10 o 
  -4   0  17        5.50        8.47      6.52 o 
  -3   0  17        0.04        0.19      2.87 o 
  -2   0  17       11.67       12.34      4.40 o 
  -1   0  17       22.46       24.07      4.90 o 
   0   0  17       12.28        5.84      6.13 o 
   1   0  17        6.80       11.10      6.42 o 
   2   0  17        0.90       -2.63      5.45 o 
   3   0  17        8.10        7.10      6.52 o 
   5   0  17       17.81       28.42      9.83 o 
  -7   1  17        3.64       16.16     10.12 o 
  -6   1  17        3.25       22.97     11.10 o 
  -5   1  17        4.36        7.59      7.59 o 
  -4   1  17        5.81       16.84     10.32 o 
  -2   1  17       20.82       26.96      7.49 o 
  -1   1  17        3.08        3.21      5.35 o 
   0   1  17        3.83        2.73      5.26 o 
   1   1  17        5.78        5.94      6.03 o 
   2   1  17       11.45        6.72      5.45 o 
   3   1  17        9.89       21.41      8.27 o 
   4   1  17        0.86       -0.58      4.48 o 
   5   1  17        3.15        4.28      5.84 o 
  -6   2  17        1.84       10.32     10.90 o 
  -5   2  17        7.28        1.56      8.18 o 
  -1   2  17       13.03        5.45      4.38 o 
   0   2  17        3.99        5.74      5.94 o 
   1   2  17        1.21        0.97      4.57 o 
   2   2  17        0.28        4.77      6.42 o 
   3   2  17        2.22        2.24      5.64 o 
   4   2  17        2.99        9.25      5.74 o 
   1   3  17        5.64        8.56      5.94 o 
   2   3  17        1.42        2.53      4.77 o 
  -4  -2  18        4.49        4.38      4.40 o 
  -3  -2  18        7.47        6.50      4.46 o 
  -2  -2  18        6.42        3.47      4.89 o 
  -1  -2  18        0.65       -1.90      4.33 o 
   0  -2  18        1.67        1.20      3.11 o 
   1  -2  18        3.15        0.65      4.04 o 
   2  -2  18        2.51       -0.02      3.95 o 
  -5  -1  18       10.60       21.02      9.05 o 
  -4  -1  18       11.65       13.39      5.42 o 
  -3  -1  18        2.15        5.45      6.72 o 
  -2  -1  18        2.87        2.10      3.56 o 
  -1  -1  18       13.40        9.92      4.70 o 
   0  -1  18        3.55       -3.38      3.90 o 
   1  -1  18        1.73        1.45      3.89 o 
   2  -1  18        2.16        6.23      6.62 o 
   3  -1  18        6.32        5.35      6.72 o 
  -4   0  18        4.84        4.38      6.13 o 
  -3   0  18       11.05        7.53      4.72 o 
  -2   0  18       16.88       20.76      5.02 o 
  -1   0  18        1.48       -3.21      5.26 o 
   0   0  18        1.09       15.28      6.03 o 
   1   0  18        4.50        8.27      5.26 o 
   2   0  18        8.91       15.86      7.30 o 
   3   0  18        1.41        0.68      5.35 o 
   4   0  18        0.09        0.19      6.03 o 
  -5   1  18       10.81        9.34      9.93 o 
  -4   1  18       11.71       11.48     10.12 o 
  -2   1  18        2.82        8.08      5.94 o 
  -1   1  18       13.41       14.01      6.72 o 
   0   1  18        3.51        0.58      5.55 o 
   1   1  18        1.77        3.02      6.03 o 
   2   1  18        2.10        3.21      5.16 o 
   3   1  18        6.14       10.22      6.72 o 
   0   2  18        1.66        7.30      5.45 o 
   1   2  18        3.06        0.68      6.52 o 
   2   2  18        2.41        0.68      4.28 o 
  -3  -1  19        6.77        4.74      3.76 o 
  -2  -1  19        5.00        5.04      4.39 o 
  -1  -1  19        0.55        0.21      3.43 o 
   0  -1  19        7.03        8.06      4.79 o 
   1  -1  19        6.49        3.41      4.96 o 
  -3   0  19        0.08        4.52      4.49 o 
  -2   0  19       11.58       16.85      5.51 o 
  -1   0  19       18.04       17.81      7.59 o 
   0   0  19        0.74        2.82      4.57 o 
   1   0  19        0.04        5.06      6.03 o 
  -1   1  19        0.56        0.29      5.45 o 
   0   1  19        6.96        8.37      6.52 o 
   1   1  19        6.44        3.70      6.03 o 
                                                 
